# Supplementary material for: Hybrid Aspen Expressing a Carbohydrate Esterase Family 5 Acetyl Xylan Esterase Under Control of a Wood-Specific Promoter Shows Improved Saccharification
Source: Front Plant Sci. 2020 Apr 8;11:380. doi: 10.3389/fpls.2020.00380 (PMC7156598; doi:10.3389/fpls.2020.00380)
Supplement: DATA SHEET S2 — NMR Data Part 1. [file Data_Sheet_2.ZIP]

Archive with 538 entries (501 files):
- Wang_NMR data/
- Wang_NMR data/1/
- Wang_NMR data/1/acqu
- Wang_NMR data/1/acqu2
- Wang_NMR data/1/acqu2s
- Wang_NMR data/1/acqus
- Wang_NMR data/1/audita.txt
- Wang_NMR data/1/cpdprg2
- Wang_NMR data/1/EA
- Wang_NMR data/1/format.temp
- Wang_NMR data/1/fq1list
- Wang_NMR data/1/gpnam1
- Wang_NMR data/1/gpnam2
- Wang_NMR data/1/gpnam3
- Wang_NMR data/1/gpnam4
- Wang_NMR data/1/gradient_calib
- Wang_NMR data/1/overflow_log_dru1.txt
- Wang_NMR data/1/pdata/
- Wang_NMR data/1/pdata/1/
- Wang_NMR data/1/pdata/1/assocs
- Wang_NMR data/1/pdata/1/auditp.txt
- Wang_NMR data/1/pdata/1/clevels
- Wang_NMR data/1/pdata/1/int2d
- Wang_NMR data/1/pdata/1/int2drng
- Wang_NMR data/1/pdata/1/int2dscale
- Wang_NMR data/1/pdata/1/integrals.txt
- Wang_NMR data/1/pdata/1/integ_points.txt
- Wang_NMR data/1/pdata/1/mem.par
- Wang_NMR data/1/pdata/1/outd
- Wang_NMR data/1/pdata/1/proc
- Wang_NMR data/1/pdata/1/proc2
- Wang_NMR data/1/pdata/1/proc2s
- Wang_NMR data/1/pdata/1/procs
- Wang_NMR data/1/pdata/1/thumb.png
- Wang_NMR data/1/pdata/1/title
- Wang_NMR data/1/precom.output
- Wang_NMR data/1/pulseprogram
- Wang_NMR data/1/scon2
- Wang_NMR data/1/ser
- Wang_NMR data/1/shimvalues
- Wang_NMR data/1/specpar
- Wang_NMR data/1/spnam18
- Wang_NMR data/1/spnam3
- Wang_NMR data/1/spnam7
- Wang_NMR data/1/stanprogram29307
- Wang_NMR data/1/uxnmr.info
- Wang_NMR data/1/uxnmr.par
- Wang_NMR data/1/vtc_pid_settings
- Wang_NMR data/10/
- Wang_NMR data/10/acqu
- Wang_NMR data/10/acqu2
- Wang_NMR data/10/acqu2s
- Wang_NMR data/10/acqus
- Wang_NMR data/10/audita.txt
- Wang_NMR data/10/cpdprg2
- Wang_NMR data/10/EA
- Wang_NMR data/10/format.temp
- Wang_NMR data/10/fq1list
- Wang_NMR data/10/gpnam1
- Wang_NMR data/10/gpnam2
- Wang_NMR data/10/gpnam3
- Wang_NMR data/10/gpnam4
- Wang_NMR data/10/gradient_calib
- Wang_NMR data/10/overflow_log_dru1.txt
- Wang_NMR data/10/pdata/
- Wang_NMR data/10/pdata/1/
- Wang_NMR data/10/pdata/1/auditp.txt
- Wang_NMR data/10/pdata/1/clevels
- Wang_NMR data/10/pdata/1/int2d
- Wang_NMR data/10/pdata/1/int2drng
- Wang_NMR data/10/pdata/1/int2dscale
- Wang_NMR data/10/pdata/1/integrals.txt
- Wang_NMR data/10/pdata/1/integ_points.txt
- Wang_NMR data/10/pdata/1/outd
- Wang_NMR data/10/pdata/1/proc
- Wang_NMR data/10/pdata/1/proc2
- Wang_NMR data/10/pdata/1/proc2s
- Wang_NMR data/10/pdata/1/procs
- Wang_NMR data/10/pdata/1/thumb.png
- Wang_NMR data/10/pdata/1/title
- Wang_NMR data/10/precom.output
- Wang_NMR data/10/pulseprogram
- Wang_NMR data/10/scon2
- Wang_NMR data/10/ser
- Wang_NMR data/10/shimvalues
- Wang_NMR data/10/specpar
- Wang_NMR data/10/spnam18
- Wang_NMR data/10/spnam3
- Wang_NMR data/10/spnam7
- Wang_NMR data/10/stanprogram29307
- Wang_NMR data/10/uxnmr.info
- Wang_NMR data/10/uxnmr.par
- Wang_NMR data/10/vtc_pid_settings
- Wang_NMR data/11/
- Wang_NMR data/11/acqu
- Wang_NMR data/11/acqu2
- Wang_NMR data/11/acqu2s
- Wang_NMR data/11/acqus
- Wang_NMR data/11/audita.txt
- Wang_NMR data/11/cpdprg2
- Wang_NMR data/11/EA
- Wang_NMR data/11/format.temp
- Wang_NMR data/11/fq1list
- Wang_NMR data/11/gpnam1
- Wang_NMR data/11/gpnam2
- Wang_NMR data/11/gpnam3
- Wang_NMR data/11/gpnam4
- Wang_NMR data/11/gradient_calib
- Wang_NMR data/11/pdata/
- Wang_NMR data/11/pdata/1/
- Wang_NMR data/11/pdata/1/auditp.txt
- Wang_NMR data/11/pdata/1/clevels
- Wang_NMR data/11/pdata/1/int2d
- Wang_NMR data/11/pdata/1/int2drng
- Wang_NMR data/11/pdata/1/int2dscale
- Wang_NMR data/11/pdata/1/integrals.txt
- Wang_NMR data/11/pdata/1/integ_points.txt
- Wang_NMR data/11/pdata/1/outd
- Wang_NMR data/11/pdata/1/proc
- Wang_NMR data/11/pdata/1/proc2
- Wang_NMR data/11/pdata/1/proc2s
- Wang_NMR data/11/pdata/1/procs
- Wang_NMR data/11/pdata/1/thumb.png
- Wang_NMR data/11/pdata/1/title
- Wang_NMR data/11/precom.output
- Wang_NMR data/11/pulseprogram
- Wang_NMR data/11/scon2
- Wang_NMR data/11/ser
- Wang_NMR data/11/shimvalues
- Wang_NMR data/11/specpar
- Wang_NMR data/11/spnam18
- Wang_NMR data/11/spnam3
- Wang_NMR data/11/spnam7
- Wang_NMR data/11/stanprogram29307
- Wang_NMR data/11/uxnmr.info
- Wang_NMR data/11/uxnmr.par
- Wang_NMR data/11/vtc_pid_settings
- Wang_NMR data/12/
- Wang_NMR data/12/acqu
- Wang_NMR data/12/acqu2
- Wang_NMR data/12/acqu2s
- Wang_NMR data/12/acqus
- Wang_NMR data/12/audita.txt
- Wang_NMR data/12/cpdprg2
- Wang_NMR data/12/EA
- Wang_NMR data/12/format.temp
- Wang_NMR data/12/fq1list
- Wang_NMR data/12/gpnam1
- Wang_NMR data/12/gpnam2
- Wang_NMR data/12/gpnam3
- Wang_NMR data/12/gpnam4
- Wang_NMR data/12/gradient_calib
- Wang_NMR data/12/pdata/
- Wang_NMR data/12/pdata/1/
- Wang_NMR data/12/pdata/1/assocs
- Wang_NMR data/12/pdata/1/auditp.txt
- Wang_NMR data/12/pdata/1/clevels
- Wang_NMR data/12/pdata/1/int2d
- Wang_NMR data/12/pdata/1/int2drng
- Wang_NMR data/12/pdata/1/int2dscale
- Wang_NMR data/12/pdata/1/integrals.txt
- Wang_NMR data/12/pdata/1/integ_points.txt
- Wang_NMR data/12/pdata/1/outd
- Wang_NMR data/12/pdata/1/proc
- Wang_NMR data/12/pdata/1/proc2
- Wang_NMR data/12/pdata/1/proc2s
- Wang_NMR data/12/pdata/1/procs
- Wang_NMR data/12/pdata/1/thumb.png
- Wang_NMR data/12/pdata/1/title
- Wang_NMR data/12/precom.output
- Wang_NMR data/12/pulseprogram
- Wang_NMR data/12/scon2
- Wang_NMR data/12/ser
- Wang_NMR data/12/shimvalues
- Wang_NMR data/12/specpar
- Wang_NMR data/12/spnam18
- Wang_NMR data/12/spnam3
- Wang_NMR data/12/spnam7
- Wang_NMR data/12/stanprogram29307
- Wang_NMR data/12/uxnmr.info
- Wang_NMR data/12/uxnmr.par
- Wang_NMR data/12/vtc_pid_settings
- Wang_NMR data/2/
- Wang_NMR data/2/acqu
- Wang_NMR data/2/acqu2
- Wang_NMR data/2/acqu2s
- Wang_NMR data/2/acqus
- Wang_NMR data/2/audita.txt
- Wang_NMR data/2/cpdprg2
- Wang_NMR data/2/EA
- Wang_NMR data/2/format.temp
- Wang_NMR data/2/fq1list
- Wang_NMR data/2/gpnam1
- Wang_NMR data/2/gpnam2
- Wang_NMR data/2/gpnam3
- Wang_NMR data/2/gpnam4
- Wang_NMR data/2/gradient_calib
- Wang_NMR data/2/pdata/
- Wang_NMR data/2/pdata/1/
- Wang_NMR data/2/pdata/1/assocs
- Wang_NMR data/2/pdata/1/auditp.txt
- Wang_NMR data/2/pdata/1/clevels
- Wang_NMR data/2/pdata/1/int2d
- Wang_NMR data/2/pdata/1/int2drng
- Wang_NMR data/2/pdata/1/int2dscale
- Wang_NMR data/2/pdata/1/integrals.txt
- Wang_NMR data/2/pdata/1/integ_points.txt
- Wang_NMR data/2/pdata/1/outd
- Wang_NMR data/2/pdata/1/proc
- Wang_NMR data/2/pdata/1/proc2
- Wang_NMR data/2/pdata/1/proc2s
- Wang_NMR data/2/pdata/1/procs
- Wang_NMR data/2/pdata/1/thumb.png
- Wang_NMR data/2/pdata/1/title
- Wang_NMR data/2/precom.output
- Wang_NMR data/2/pulseprogram
- Wang_NMR data/2/scon2
- Wang_NMR data/2/ser
- Wang_NMR data/2/shimvalues
- Wang_NMR data/2/specpar
- Wang_NMR data/2/spnam18
- Wang_NMR data/2/spnam3
- Wang_NMR data/2/spnam7
- Wang_NMR data/2/stanprogram29307
- Wang_NMR data/2/uxnmr.info
- Wang_NMR data/2/uxnmr.par
- Wang_NMR data/2/vtc_pid_settings
- Wang_NMR data/3/
- Wang_NMR data/3/acqu
- Wang_NMR data/3/acqu2
- Wang_NMR data/3/acqu2s
- Wang_NMR data/3/acqus
- Wang_NMR data/3/audita.txt
- Wang_NMR data/3/cpdprg2
- Wang_NMR data/3/EA
- Wang_NMR data/3/format.temp
- Wang_NMR data/3/fq1list
- Wang_NMR data/3/gpnam1
- Wang_NMR data/3/gpnam2
- Wang_NMR data/3/gpnam3
- Wang_NMR data/3/gpnam4
- Wang_NMR data/3/gradient_calib
- Wang_NMR data/3/pdata/
- Wang_NMR data/3/pdata/1/
- Wang_NMR data/3/pdata/1/auditp.txt
- Wang_NMR data/3/pdata/1/clevels
- Wang_NMR data/3/pdata/1/int2d
- Wang_NMR data/3/pdata/1/int2drng
- Wang_NMR data/3/pdata/1/int2dscale
- Wang_NMR data/3/pdata/1/integrals.txt
- Wang_NMR data/3/pdata/1/integ_points.txt
- Wang_NMR data/3/pdata/1/outd
- Wang_NMR data/3/pdata/1/proc
- Wang_NMR data/3/pdata/1/proc2
- Wang_NMR data/3/pdata/1/proc2s
- Wang_NMR data/3/pdata/1/procs
- Wang_NMR data/3/pdata/1/thumb.png
- Wang_NMR data/3/pdata/1/title
- Wang_NMR data/3/precom.output
- Wang_NMR data/3/pulseprogram
- Wang_NMR data/3/scon2
- Wang_NMR data/3/ser
- Wang_NMR data/3/shimvalues
- Wang_NMR data/3/specpar
- Wang_NMR data/3/spnam18
- Wang_NMR data/3/spnam3
- Wang_NMR data/3/spnam7
- Wang_NMR data/3/stanprogram29307
- Wang_NMR data/3/uxnmr.info
- Wang_NMR data/3/uxnmr.par
- Wang_NMR data/3/vtc_pid_settings
- Wang_NMR data/4/
- Wang_NMR data/4/acqu
- Wang_NMR data/4/acqu2
- Wang_NMR data/4/acqu2s
- Wang_NMR data/4/acqus
- Wang_NMR data/4/audita.txt
- Wang_NMR data/4/cpdprg2
- Wang_NMR data/4/EA
- Wang_NMR data/4/format.temp
- Wang_NMR data/4/fq1list
- Wang_NMR data/4/gpnam1
- Wang_NMR data/4/gpnam2
- Wang_NMR data/4/gpnam3
- Wang_NMR data/4/gpnam4
- Wang_NMR data/4/gradient_calib
- Wang_NMR data/4/overflow_log_dru1.txt
- Wang_NMR data/4/pdata/
- Wang_NMR data/4/pdata/1/
- Wang_NMR data/4/pdata/1/auditp.txt
- Wang_NMR data/4/pdata/1/clevels
- Wang_NMR data/4/pdata/1/int2d
- Wang_NMR data/4/pdata/1/int2drng
- Wang_NMR data/4/pdata/1/int2dscale
- Wang_NMR data/4/pdata/1/integrals.txt
- Wang_NMR data/4/pdata/1/integ_points.txt
- Wang_NMR data/4/pdata/1/outd
- Wang_NMR data/4/pdata/1/proc
- Wang_NMR data/4/pdata/1/proc2
- Wang_NMR data/4/pdata/1/proc2s
[truncated: 238 more entries]
