# Supplementary material for: Hybrid Aspen Expressing a Carbohydrate Esterase Family 5 Acetyl Xylan Esterase Under Control of a Wood-Specific Promoter Shows Improved Saccharification
Source: Front Plant Sci. 2020 Apr 8;11:380. doi: 10.3389/fpls.2020.00380 (PMC7156598; doi:10.3389/fpls.2020.00380)
Supplement: DATA SHEET S2 — NMR Data Part 1. [file Data_Sheet_2.ZIP › Wang_NMR data/1/acqu2]

##TITLE= Parameter file, TopSpin 3.5 pl 7
##JCAMPDX= 5.0
##DATATYPE= Parameter Values
##NPOINTS= 1	$$ modification sequence number
##ORIGIN= Bruker BioSpin GmbH
##OWNER= mattias
$$ 2017-06-22 13:04:27.428 +0200  mattias@nmr850
$$ /opt/topspin3.2/prog/curdir/changer/inmrchanger/Jun22-2017-1248-mattias/1/1.61/data/nmr/Zhao_170622_auto/1/acqu2
$$ process /opt/topspin3.2/prog/mod/xwish3
##$ACQT0= 0
##$BF1= 213.767873
##$FnMODE= 6
##$NUC1= <13C>
##$NusJSP= 0
##$NusT2= 1
##$NusTD= 0
##$O1= 14963.75
##$ProjAngle= 0
##$SFO1= 213.78283675
##$SW= 120
##$SW_h= 25653.94041
##$TD= 320
##END=
