# Supplementary material for: Hybrid Aspen Expressing a Carbohydrate Esterase Family 5 Acetyl Xylan Esterase Under Control of a Wood-Specific Promoter Shows Improved Saccharification
Source: Front Plant Sci. 2020 Apr 8;11:380. doi: 10.3389/fpls.2020.00380 (PMC7156598; doi:10.3389/fpls.2020.00380)
Supplement: DATA SHEET S2 — NMR Data Part 1. [file Data_Sheet_2.ZIP › Wang_NMR data/1/audita.txt]

##TITLE= Audit trail, TopSpin 3.5 pl 7
##JCAMPDX= 5.01
##ORIGIN= Bruker BioSpin GmbH
##OWNER= mattias
$$ /opt/topspin3.2/data/mattias/nmr/Zhao_170622_auto/1/audita.txt
##AUDIT TRAIL=  $$ (NUMBER, WHEN, WHO, WHERE, PROCESS, VERSION, WHAT)
(   1,<2017-06-22 16:38:22.672 +0200>,<mattias>,<nmr850>,<go4>,<TopSpin 3.5.7>,
      <created by zg
	started at 2017-06-22 14:04:01.121 +0200,
	POWCHK enabled, PULCHK disabled,
       configuration hash MD5:
       C4 99 BA 81 B5 4F E7 3F 55 2B 7A 8B 86 C0 A6 5A
       data hash MD5: 2K * 320
       46 24 B9 DC 4C D7 27 6C C0 68 4C F0 1B 83 D8 8E>)
(   2,<2017-06-22 16:38:22.744 +0200>,<mattias>,<nmr850>,<audit>,<TopSpin 3.5.7>,
      <user comment:
       ICON-NMR User ID: mattias
       data hash MD5: 2K * 320
       46 24 B9 DC 4C D7 27 6C C0 68 4C F0 1B 83 D8 8E>)
##END=

$$ hash MD5
$$ DA 2A FD 6B 56 44 6E F6 31 BB E5 E8 8E B9 68 88
