# Supplementary material for: Hybrid Aspen Expressing a Carbohydrate Esterase Family 5 Acetyl Xylan Esterase Under Control of a Wood-Specific Promoter Shows Improved Saccharification
Source: Front Plant Sci. 2020 Apr 8;11:380. doi: 10.3389/fpls.2020.00380 (PMC7156598; doi:10.3389/fpls.2020.00380)
Supplement: DATA SHEET S2 — NMR Data Part 1. [file Data_Sheet_2.ZIP › Wang_NMR data/1/pdata/1/clevels]

##TITLE= Parameter file, TopSpin 4.0.1
##JCAMPDX= 5.0
##DATATYPE= Parameter Values
##NPOINTS= 13	$$ modification sequence number
##ORIGIN= Bruker BioSpin GmbH
##OWNER= mattias
$$ 2019-09-18 10:56:58.560 +0200  AD\mashem96@CHEM-A4-83
$$ D:/My documents/Jobb/nmrdata/data/mattias/nmr/Zhao_170622_auto/1/pdata/1/clevels
$$ process C:\Bruker\TopSpin4.0.1\prog\mod\proc2d.exe
##$LEVELS= (0..255)
706790 -706790 840899.31 -840899.31 1000455.09 -1000455.09 1190285.65 -1190285.65
1416135.46 -1416135.46 1684838.97 -1684838.97 2004527.42 -2004527.42 2384874.9
-2384874.9 2837391.11 -2837391.11 3375769.66 -3375769.66 4016302.41 -4016302.41
4778372.56 -4778372.56 5685041.1 -5685041.1 6763744.75 -6763744.75 8047126.17
-8047126.17 9574021.8 -9574021.8 11390637.03 -11390637.03 13551944.49 -13551944.49
16123347.53 -16123347.53 19182659.43 -19182659.43 22822458.04 -22822458.04
27152887.39 -27152887.39 32304990.64 -32304990.64 38434675.66 -38434675.66
45727432.95 -45727432.95 54403948.73 -54403948.73 64726783.18 -64726783.18
77008315.71 -77008315.71 91620197.98 -91620197.98 109004600.35 -109004600.35
129687592.46 -129687592.46 154295062.64 -154295062.64 183571657.88 -183571657.88
218403317.64 -218403317.64 259844083.28 -259844083.28 309147994.38 -309147994.38
367807037.29 -367807037.29 437596294.14 -437596294.14 520627658.61 -520627658.61
619413743.99 -619413743.99 0 0 0 0 0 0 0 0 0 0 0 0 0 0 0 0 0 0 0 0 0 0
0 0 0 0 0 0 0 0 0 0 0 0 0 0 0 0 0 0 0 0 0 0 0 0 0 0 0 0 0 0 0 0 0 0 0 0
0 0 0 0 0 0 0 0 0 0 0 0 0 0 0 0 0 0 0 0 0 0 0 0 0 0 0 0 0 0 0 0 0 0 0 0
0 0 0 0 0 0 0 0 0 0 0 0 0 0 0 0 0 0 0 0 0 0 0 0 0 0 0 0 0 0 0 0 0 0 0 0
0 0 0 0 0 0 0 0 0 0 0 0 0 0 0 0 0 0 0 0 0 0 0 0 0 0 0 0 0 0 0 0 0 0 0 0
0 0 0 0 0 0 0 0 0 0
##$LEVSIGN= 3
##$MAXLEV= 40
##$METHOD= 0
##$NEGBASE= -706790
##$NEGINCR= 1.8
##$POSBASE= 706790
##$POSINCR= 1.8
##END=
