# Supplementary material for: Hybrid Aspen Expressing a Carbohydrate Esterase Family 5 Acetyl Xylan Esterase Under Control of a Wood-Specific Promoter Shows Improved Saccharification
Source: Front Plant Sci. 2020 Apr 8;11:380. doi: 10.3389/fpls.2020.00380 (PMC7156598; doi:10.3389/fpls.2020.00380)
Supplement: DATA SHEET S2 — NMR Data Part 1. [file Data_Sheet_2.ZIP › Wang_NMR data/1/pdata/1/int2drng]

0 0
a 512 244 246 73.156288 72.512240
  2048 904 925 5.113988 5.041866
a 512 240 244 73.964505 73.143659
  2048 925 945 5.041866 4.972415
a 512 232 238 75.766984 74.528287
  2048 957 986 4.931852 4.832122
a 512 250 254 71.706810 70.812195
  2048 1007 1026 4.761082 4.695506
a 512 240 245 73.977755 72.807874
  2048 1045 1081 4.629930 4.508341
a 512 135 140 98.476435 97.306554
  2048 865 888 5.247436 5.169565
a 512 130 133 99.757391 98.995570
  2048 1009 1029 4.753399 4.685218
a 512 128 133 100.128031 99.164600
  2048 1043 1073 4.636761 4.534298
a 512 125 127 100.868415 100.469797
  2048 1025 1052 4.701256 4.606299
a 512 122 125 101.641995 100.953829
  2048 1080 1099 4.511074 4.445498
a 512 117 120 102.804676 102.063444
  2048 1092 1119 4.471936 4.379281
a 512 120 124 101.986077 101.160279
  2048 1108 1138 4.416808 4.312980
a 512 115 120 103.293591 102.192527
  2048 1119 1151 4.378556 4.267896
