# Supplementary material for: Hybrid Aspen Expressing a Carbohydrate Esterase Family 5 Acetyl Xylan Esterase Under Control of a Wood-Specific Promoter Shows Improved Saccharification
Source: Front Plant Sci. 2020 Apr 8;11:380. doi: 10.3389/fpls.2020.00380 (PMC7156598; doi:10.3389/fpls.2020.00380)
Supplement: DATA SHEET S2 — NMR Data Part 1. [file Data_Sheet_2.ZIP › Wang_NMR data/1/pdata/1/integrals.txt]

#  Current data set:
#  Name =Zhao_170622_auto   ExpNo =     1   ProcNo =     1
#  Disk  = D:/My documents/Jobb/nmrdata/data/mattias/nmr
#  Baseline = 0    Noise = 0


 Region          Integral Normalized Mode

     1       14596000.00       0.16    a
     2       20587000.00       0.23    a
     3       59212000.00       0.65    a
     4       21848000.00       0.24    a
     5       91042000.00       1.00    a
     6       32971000.00       0.36    a
     7       24881000.00       0.27    a
     8       68130000.00       0.75    a
     9       25163000.00       0.28    a
    10       16500000.00       0.18    a
    11       62474000.00       0.69    a
    12       75265000.00       0.83    a
    13       77487000.00       0.85    a
