# Supplementary material for: Hybrid Aspen Expressing a Carbohydrate Esterase Family 5 Acetyl Xylan Esterase Under Control of a Wood-Specific Promoter Shows Improved Saccharification
Source: Front Plant Sci. 2020 Apr 8;11:380. doi: 10.3389/fpls.2020.00380 (PMC7156598; doi:10.3389/fpls.2020.00380)
Supplement: DATA SHEET S2 — NMR Data Part 1. [file Data_Sheet_2.ZIP › Wang_NMR data/1/pdata/1/mem.par]

##TITLE= Parameter file, TopSpin 4.0.1
##JCAMPDX= 5.0
##DATATYPE= Parameter Values
##NPOINTS= 1	$$ modification sequence number
##ORIGIN= Bruker BioSpin GmbH
##OWNER= mashem96
$$ 2019-09-18 09:04:58.850 +0200  AD\mashem96@CHEM-A4-83
$$ D:/My documents/Jobb/nmrdata/data/mattias/nmr/Zhao_170622_auto/1/pdata/1/mem.par
$$ process C:\Bruker\TopSpin4.0.1\prog\mod\dataserver.exe
##$AIM= 1
##$ASYM= (0..3)
0 0 0 0
##$F1P= 0
##$F2P= 0
##$IPOSNEG= 0
##$MEMRUN= 0
##$MOCKDAT= 1
##$MOVIES= 10
##$NITER= 99
##$PSFDEF= 0
##$PSFLSHA= (0..3)
1 1 1 1
##$PSFLWID= (0..3)
0.5 0.5 0.5 0.5
##$PSFRSHA= (0..3)
1 1 1 1
##$PSFRWID= (0..3)
0.5 0.5 0.5 0.5
##$RATE= 1
##$SFWIDTH= 850.14
##$SIDIM= (0..3)
256 256 256 256
##$SIGMA= 0
##$STEPRES= 0
##$SUPERRS= (0..3)
1 1 1 1
##$SWDIM= (0..3)
1000 1000 1000 1000
##$UDEF= 0.01
##$UTOL= 0.03
##END=
