# Supplementary material for: Hybrid Aspen Expressing a Carbohydrate Esterase Family 5 Acetyl Xylan Esterase Under Control of a Wood-Specific Promoter Shows Improved Saccharification
Source: Front Plant Sci. 2020 Apr 8;11:380. doi: 10.3389/fpls.2020.00380 (PMC7156598; doi:10.3389/fpls.2020.00380)
Supplement: DATA SHEET S2 — NMR Data Part 1. [file Data_Sheet_2.ZIP › Wang_NMR data/1/uxnmr.info]

CONFIGURATION INFORMATION
=========================

Path         : /opt/topspin3.2/conf/instr/spect/uxnmr.info
Date         : Tue May  9 15:29:04 2017
Release      : TopSpin 3.5 pl 7
Installed in : /opt/topspin3.2
Host         : nmr850
OS           : CentOS release 5.8 (Final)
CPU          : Intel(R) Xeon(R) CPU W3505 @ 2.53GHz (2 cores at 1596 MHz)
User         : tobias (Tobias Sparrman)
System       : Avance III HD 850 NMR spectrometer
1H-frequency : 850.14 MHz
Description  : Avance III HD 850
Location     : Umea University Sweden
Bruker Order : 10048613
Configured in: nmr850:/opt/topspin3.2/conf/instr/spect

IPSO: connected to spectrometer subnet
- TCP/IP address = 149.236.99.254
 - IPSO type: 19"
- Tctrl : 1
- Fctrls: 4
- Gctrl1: without digital preemphasis
- Rctrl : none
- FREDs : none
- DPP : none

DRU1: AQS DRU-E Z102520/03030 ECL 06.02
- TCP/IP address = 149.236.99.89
- Firmware Version = 151014
- DRU1 controls AQS-Rack and HPPR/2

AQS: connected to 149.236.99.89:/dev/tty10
  _Slot_ SBSB _____________________Board_____________________
  Number Addr Type HW-VS FW-VS ID  ECL Name   Description
  -----------------------------------------------------------
     2   0x10 0x53   0x5    CD  R  0.0 REC-1  AQS RXAD/2 1000 Z130589/11 ECL 00.00
     3   0x34 0xda   0x1        X  0.0 REF-1  
     4   0x24 0x33     0        S  1.0 SGU-1  AQS SGU/3 1200 (2CH) Z117130/00017 ECL 01.00 FPGA-Vs=20131031
     5   0x26 0x33     0        S  1.0 SGU-2  AQS SGU/3 1200 (2CH) Z117130/00027 ECL 01.00 FPGA-Vs=20131031
    13   0xa0 0x93     0        V  0.0 PS-1   
    14   0xa1 0x91     0        V  1.1 PS-2   AQS PSM-D Power Supply Module
    --   0x20 0xd8     0        B  1.1 MASTER AQS/3+ Chassis
     1   0x20  0x7     0        B      MASTER AQS Rack Master
  Logical Receiver/SGU configuration:


Router: none installed


Transmitters at the spectrometer subnet:
----------------------------------------
BLA_W1345097_0227 W1345097/0227 ECL 20:
- TCP/IP address = 149.236.99.253
- Firmware VS    = 20120627
- Amplifier      = BLAXH2H500/100/250 E 700-900MHZ INR: W1345097/0227 ECL 20
- Router         = BLMMR32 RF AMPLIFIER MODULE: W1345204/1553 ECL 20
- Controller     = BLA CONTROL BOARD 6 2CH: W1522050/6626 ECL 50
BLA_W1345093_0549 W1345093/0549 ECL 12:
- TCP/IP address = 149.236.99.252
- Firmware VS    = 20120627
- Amplifier      = BLAX500 E 6-365MHZ INR: W1345093/0549 ECL 12
- Router         = BLMMR31 RF AMPLIFIER MODULE: W1345212/2070 ECL 20
- Controller     = BLA CONTROL BOARD 6 2CH: W1522050/6679 ECL 50
BLA_W1345505_0027 W1345505/0027 ECL 22:
- TCP/IP address = 149.236.99.251
- Firmware VS    = 20120627
- Amplifier      = BLAH500 E 700-900MHZ INR: W1345505/0027 ECL 22
- Router         = BLMMR31 RF AMPLIFIER MODULE: W1345212/1928 ECL 20
- Controller     = BLA CONTROL BOARD 6 2CH: W1522050/6325 ECL 50
LTRX Z109894/00013 ECL 00.02:
- TCP/IP address = 149.236.99.20
- Amplifier      = BSMS/2 LOCK TRANSCEIVER 850: Z109894/00013 ECL 00.02

BSMS: BSMS/2 connected to ethernet
- TCP/IP address = 149.236.99.20
- ELCB firmware version = 20160329
- GAB current limits = 0.0/X, 0.0/Y, 10.0/Z (in A)
- SCB channels = 40
- Shim System = BOSS3-SB
- L-TRX = BSMS/2 LOCK TRANSCEIVER 850: Z109894/00013 ECL 00.02
- Lock: on L-TRX board
- VTU_SPB = BSMS/2 SPB-E SENSOR & PNEUMATIC BD: Z115192/00661 ECL 05.02
- VTU_VPSB1 = BSMS/2 VARIABLE POWER SUPPLY BD: Z115193/00948 ECL 01.03

VTU: in BSMS/2 connected to ethernet
- TCP/IP address = 149.236.99.20

Bruker Automatic Changer: device connected to 149.236.99.254:/dev/tty05
- Capacity: 60 holders
- Firmware: 20120928
- use BACS air  = yes
- BACS sx delay = 5 s
- Sample Rail fast changer mode = no

Bruker Magnet Pump Control BMPC: device connected to 149.236.99.254:/dev/tty04

MAS2 control unit: connected to 149.236.99.254:/dev/tty01
- Boot Software        : 20100908
- Application Software : 20120329
- Insert Time          : 10 s
- Eject Time           : 10 s
- Spin Lock Tolerance  : 5 Hz

Sample Changers at the spectrometer subnet:
-------------------------------------------------
Sample Changer 1: BACS2_H15000-01_329
- TCP/IP address   = 149.236.99.242

Preamplifiers :
HPPR2: - HPPR/2 preamplifier connected to 149.236.99.89:/dev/tty10
    Type      : HPPR/2
    Controller: Cover/2, with DRU Application firmware = c.
                no LED display for tuning and matching
    Module  1 : HPLNA 19F1H (virtual 50 Ohm reference: 100.3%/0.1deg, reflection meter)
                PN=Z105203, SN=00032 from 20120209
    Module  2 : 2H
                PN=Z104078, SN=00022 from 20120210
    Module  3 : 19F
                PN=Z131210, SN=00001 from 20120201
    Module  4 : XBB31P 2HS
                PN=Z104077, SN=00021 from 20120309
    Module  5 : 13C
                PN=Z107393, SN=00016 from 20120229
    Module  6 : 15N
                PN=Z107394, SN=00016 from 20120227
    Module  7 : HPLNA BB31P (reflection meter)
                PN=Z111097, SN=00007 from 20121026


Gradient Controller cable connections
--------------------------------------------------------------------
GCtrl1: connected to GAB in BSMS

RF cable connections (detected)
--------------------------------------------------------------------
SGU1 NORM output -> input 1 of transmitter 1 (BLAXH2H500/100/250 E 700-900MHZ BLAX500 E 6-365MHZ INR W1345097/0227 at TCP/IP 149.236.99.253)
SGU1 AUX  output -> input 2 of transmitter 2 (BLAX500 E 6-365MHZ INR W1345093/0549 at TCP/IP 149.236.99.252)
SGU2 NORM output -> input 2 of transmitter 1 (BLAXH2H500/100/250 E 700-900MHZ BLAX500 E 6-365MHZ INR W1345097/0227 at TCP/IP 149.236.99.253)
SGU2 AUX  output -> TUNE signal input of HPPR
SGU3 NORM output -> input 1 of transmitter 2 (BLAX500 E 6-365MHZ INR W1345093/0549 at TCP/IP 149.236.99.252)
SGU3 AUX  output -> input 2 of transmitter 3 (BLAH500 E 700-900MHZ INR W1345505/0027 at TCP/IP 149.236.99.251)
SGU4 NORM output -> input 1 of transmitter 3 (BLAH500 E 700-900MHZ INR W1345505/0027 at TCP/IP 149.236.99.251)
SGU4 AUX  output -> input 4 of transmitter 1 (BLAXH2H500/100/250 E 700-900MHZ BLAX500 E 6-365MHZ INR W1345097/0227 at TCP/IP 149.236.99.253)

Blanking cable connections (detected)
--------------------------------------------------------------------
transmitter 1 = BLAXH2H500/100/250 E 700-900MHZ BLAX500 E 6-365MHZ INR W1345097/0227 at TCP/IP 149.236.99.253:
- amplifier 1H-100W uses blanking 2
- amplifier X-500W uses blanking 1
- amplifier 2H-250W uses blanking 7

transmitter 2 = BLAX500 E 6-365MHZ INR W1345093/0549 at TCP/IP 149.236.99.252:
- amplifier X-500W uses blanking 3

transmitter 3 = BLAH500 E 700-900MHZ INR W1345505/0027 at TCP/IP 149.236.99.251:
- amplifier 1H-500W uses blanking 4
- amplifier 1H-50W uses blanking 4

transmitter 4 = BSMS/2 LOCK TRANSCEIVER 850 Z109894/00013 at TCP/IP 149.236.99.20:
- amplifier 2H-5W needs no blanking
