# Supplementary material for: Hybrid Aspen Expressing a Carbohydrate Esterase Family 5 Acetyl Xylan Esterase Under Control of a Wood-Specific Promoter Shows Improved Saccharification
Source: Front Plant Sci. 2020 Apr 8;11:380. doi: 10.3389/fpls.2020.00380 (PMC7156598; doi:10.3389/fpls.2020.00380)
Supplement: DATA SHEET S2 — NMR Data Part 1. [file Data_Sheet_2.ZIP › Wang_NMR data/1/vtc_pid_settings]

VTC_REG_PID_SET_CH1=\
<pid_settings type="probehead">
   <standard_pid proportional="1.778" integral="56.137" differential="9.356" />
   <temperature selftune="303.000" min="253.000" max="353.000" />
   <vta type="4" sensor="1" connected_sensors="1" />
   <gasflow selftune="600.000" min="540.000" max="660.000" />
   <bcu_chiller type="1" selftune="1" min="0" max="1000" />
   <pics checksum="5126" name=" CP TCI 850S4 H-C/N-D-05 Z" />
   <checksum value="634F7EE6" />
</pid_settings>
