# Supplementary material for: Hybrid Aspen Expressing a Carbohydrate Esterase Family 5 Acetyl Xylan Esterase Under Control of a Wood-Specific Promoter Shows Improved Saccharification
Source: Front Plant Sci. 2020 Apr 8;11:380. doi: 10.3389/fpls.2020.00380 (PMC7156598; doi:10.3389/fpls.2020.00380)
Supplement: DATA SHEET S2 — NMR Data Part 1. [file Data_Sheet_2.ZIP › Wang_NMR data/10/pdata/1/auditp.txt]

##TITLE= Audit trail, TopSpin 3.5.b.88 pl 7
##JCAMPDX= 5.01
##ORIGIN= Bruker BioSpin GmbH
##OWNER= mashem96
$$ D:/My documents/Jobb/nmrdata/data/mattias/nmr/Zhao_170622_auto/10/pdata/1/auditp.txt
##AUDIT TRAIL=  $$ (NUMBER, WHEN, WHO, WHERE, PROCESS, VERSION, WHAT)
(   1,<2017-06-23 16:30:05.910 +0200>,<mattias>,<nmr850>,<go4>,<TopSpin 3.5.7>,
      <created by zg
	started at 2017-06-23 13:55:44.401 +0200,
	POWCHK enabled, PULCHK disabled,
       configuration hash MD5:
       C4 99 BA 81 B5 4F E7 3F 55 2B 7A 8B 86 C0 A6 5A
       data hash MD5: 2K * 320
       DD 2F 4E D6 34 81 33 CF A7 A4 36 57 28 A5 6B 1D>)
(   2,<2017-06-23 16:30:05.964 +0200>,<mattias>,<nmr850>,<audit>,<TopSpin 3.5.7>,
      <user comment:
       ICON-NMR User ID: mattias
       data hash MD5: 2K * 320
       DD 2F 4E D6 34 81 33 CF A7 A4 36 57 28 A5 6B 1D>)
(   3,<2017-06-26 11:00:31.294 +0200>,<AD\mashem96>,<CHEM-A4-83>,<proc2d>,<TopSpin 3.5.b.88.7>,
      <Start of raw data processing
       xfb F2: SI = 2K WDW = 4 SSB = 2 FT_mod = 6 PKNL = 1 PHC0 = -210.7 PHC1 = 0 F1: SI = 512 ME_mod = 2 NCOEF = 32 WDW = 4 SSB = 2 FT_mod = 6 FCOR = 0.5 PHC0 = -5.2 PHC1 = 0
       data hash MD5: 2K * 512
       7E 38 47 A2 67 D8 C5 38 4E 97 D7 A9 24 52 29 53>)
(   4,<2017-06-26 11:00:31.793 +0200>,<AD\mashem96>,<CHEM-A4-83>,<proc2d>,<TopSpin 3.5.b.88.7>,
      <abs2 F2: ABSG = 5 ABSF1 = 8.200827 ABSF2 = 1.199179
       data hash MD5: 2K * 512
       53 A0 D6 BD 59 16 A3 3D 45 A2 4F DA 49 84 C6 98>)
(   5,<2017-06-26 11:00:32.310 +0200>,<AD\mashem96>,<CHEM-A4-83>,<proc2d>,<TopSpin 3.5.b.88.7>,
      <abs1 F1: ABSG = 5 ABSF1 = 129.9739 ABSF2 = 10.02592
       data hash MD5: 2K * 512
       17 03 7A C8 2B B4 A1 2B 21 B9 A1 F8 8E 76 01 C2>)
##END=

$$ hash MD5
$$ E0 62 33 50 59 4E 08 3C BE E0 76 33 31 AE 6E 68
