# Supplementary material for: Hybrid Aspen Expressing a Carbohydrate Esterase Family 5 Acetyl Xylan Esterase Under Control of a Wood-Specific Promoter Shows Improved Saccharification
Source: Front Plant Sci. 2020 Apr 8;11:380. doi: 10.3389/fpls.2020.00380 (PMC7156598; doi:10.3389/fpls.2020.00380)
Supplement: DATA SHEET S2 — NMR Data Part 1. [file Data_Sheet_2.ZIP › Wang_NMR data/10/pdata/1/clevels]

##TITLE= Parameter file, TopSpin 3.5.b.88 pl 7
##JCAMPDX= 5.0
##DATATYPE= Parameter Values
##NPOINTS= 9	$$ modification sequence number
##ORIGIN= Bruker BioSpin GmbH
##OWNER= mattias
$$ 2017-06-26 11:00:32.861 +0200  AD\mashem96@CHEM-A4-83
$$ D:/My documents/Jobb/nmrdata/data/mattias/nmr/Zhao_170622_auto/10/pdata/1/clevels
$$ process C:\Bruker\TopSpin3.5.b.88pl7\prog\mod\proc2d.exe
##$LEVELS= (0..255)
726915 -726915 1010140.23 -1010140.23 1403717.47 -1403717.47 1950642.77
-1950642.77 2710664.58 -2710664.58 3766810.91 -3766810.91 5234459.66 -5234459.66
7273943.03 -7273943.03 10108062.84 -10108062.84 14046430.39 -14046430.39
19519289.67 -19519289.67 27124519.09 -27124519.09 37692946.22 -37692946.22
52379110.95 -52379110.95 72787392.31 -72787392.31 101147277.67 -101147277.67
140556921.4 -140556921.4 195321600.43 -195321600.43 271424040.97 -271424040.97
377177996.99 -377177996.99 0 0 0 0 0 0 0 0 0 0 0 0 0 0 0 0 0 0 0 0 0 0
0 0 0 0 0 0 0 0 0 0 0 0 0 0 0 0 0 0 0 0 0 0 0 0 0 0 0 0 0 0 0 0 0 0 0 0
0 0 0 0 0 0 0 0 0 0 0 0 0 0 0 0 0 0 0 0 0 0 0 0 0 0 0 0 0 0 0 0 0 0 0 0
0 0 0 0 0 0 0 0 0 0 0 0 0 0 0 0 0 0 0 0 0 0 0 0 0 0 0 0 0 0 0 0 0 0 0 0
0 0 0 0 0 0 0 0 0 0 0 0 0 0 0 0 0 0 0 0 0 0 0 0 0 0 0 0 0 0 0 0 0 0 0 0
0 0 0 0 0 0 0 0 0 0 0 0 0 0 0 0 0 0 0 0 0 0 0 0 0 0 0 0 0 0 0 0 0 0 0 0
0 0 0 0 0 0 0 0 0 0 0 0 0 0
##$LEVSIGN= 3
##$MAXLEV= 20
##$METHOD= 0
##$NEGBASE= -726915
##$NEGINCR= 1.8
##$POSBASE= 726915
##$POSINCR= 1.8
##END=
