# Supplementary material for: Hybrid Aspen Expressing a Carbohydrate Esterase Family 5 Acetyl Xylan Esterase Under Control of a Wood-Specific Promoter Shows Improved Saccharification
Source: Front Plant Sci. 2020 Apr 8;11:380. doi: 10.3389/fpls.2020.00380 (PMC7156598; doi:10.3389/fpls.2020.00380)
Supplement: DATA SHEET S2 — NMR Data Part 1. [file Data_Sheet_2.ZIP › Wang_NMR data/10/pdata/1/integrals.txt]

#  Current data set:
#  Name =Zhao_170622_auto   ExpNo =    10   ProcNo =     1
#  Disk  = D:/My documents/Jobb/nmrdata/data/mattias/nmr
#  Baseline = 0    Noise = 0


 Region          Integral Normalized Mode

     1       14392000.00       0.16    a
     2       17765000.00       0.20    a
     3       59750000.00       0.66    a
     4       24308000.00       0.27    a
     5       90675000.00       1.00    a
     6       32411000.00       0.36    a
     7       22242000.00       0.25    a
     8       64740000.00       0.71    a
     9       24300000.00       0.27    a
    10       16387000.00       0.18    a
    11       51355000.00       0.57    a
    12       71356000.00       0.79    a
    13       75174000.00       0.83    a
