# Supplementary material for: Hybrid Aspen Expressing a Carbohydrate Esterase Family 5 Acetyl Xylan Esterase Under Control of a Wood-Specific Promoter Shows Improved Saccharification
Source: Front Plant Sci. 2020 Apr 8;11:380. doi: 10.3389/fpls.2020.00380 (PMC7156598; doi:10.3389/fpls.2020.00380)
Supplement: DATA SHEET S2 — NMR Data Part 1. [file Data_Sheet_2.ZIP › Wang_NMR data/10/pdata/1/outd]

##TITLE= Parameter file, TopSpin 3.5 pl 7
##JCAMPDX= 5.0
##DATATYPE= Parameter Values
##NPOINTS= 1	$$ modification sequence number
##ORIGIN= Bruker BioSpin GmbH
##OWNER= mattias
$$ 2017-06-23 13:51:01.639 +0200  mattias@nmr850
$$ /opt/topspin3.2/data/mattias/nmr/Zhao_170622_auto/10/pdata/1/outd
$$ process /opt/topspin3.2/prog/mod/xwish3
##$CURPLOT= <printer>
##$CURPRIN= <$printer>
##$DFORMAT= <normdp>
##$LAYOUT= <+/2D_inv.xwp>
##$LFORMAT= <normlp>
##$PFORMAT= <normpl>
##END=
