# Supplementary material for: Hybrid Aspen Expressing a Carbohydrate Esterase Family 5 Acetyl Xylan Esterase Under Control of a Wood-Specific Promoter Shows Improved Saccharification
Source: Front Plant Sci. 2020 Apr 8;11:380. doi: 10.3389/fpls.2020.00380 (PMC7156598; doi:10.3389/fpls.2020.00380)
Supplement: DATA SHEET S2 — NMR Data Part 1. [file Data_Sheet_2.ZIP › Wang_NMR data/11/pdata/1/auditp.txt]

##TITLE= Audit trail, TopSpin 3.5.b.88 pl 7
##JCAMPDX= 5.01
##ORIGIN= Bruker BioSpin GmbH
##OWNER= mashem96
$$ D:/My documents/Jobb/nmrdata/data/mattias/nmr/Zhao_170622_auto/11/pdata/1/auditp.txt
##AUDIT TRAIL=  $$ (NUMBER, WHEN, WHO, WHERE, PROCESS, VERSION, WHAT)
(   1,<2017-06-23 19:09:28.212 +0200>,<mattias>,<nmr850>,<go4>,<TopSpin 3.5.7>,
      <created by zg
	started at 2017-06-23 16:35:06.595 +0200,
	POWCHK enabled, PULCHK disabled,
       configuration hash MD5:
       C4 99 BA 81 B5 4F E7 3F 55 2B 7A 8B 86 C0 A6 5A
       data hash MD5: 2K * 320
       4C B6 2A 80 32 61 EA 0B 47 A5 19 B7 5A 84 83 53>)
(   2,<2017-06-23 19:09:28.280 +0200>,<mattias>,<nmr850>,<audit>,<TopSpin 3.5.7>,
      <user comment:
       ICON-NMR User ID: mattias
       data hash MD5: 2K * 320
       4C B6 2A 80 32 61 EA 0B 47 A5 19 B7 5A 84 83 53>)
(   3,<2017-06-26 11:00:33.755 +0200>,<AD\mashem96>,<CHEM-A4-83>,<proc2d>,<TopSpin 3.5.b.88.7>,
      <Start of raw data processing
       xfb F2: SI = 2K WDW = 4 SSB = 2 FT_mod = 6 PKNL = 1 PHC0 = -210.7 PHC1 = 0 F1: SI = 512 ME_mod = 2 NCOEF = 32 WDW = 4 SSB = 2 FT_mod = 6 FCOR = 0.5 PHC0 = -5.2 PHC1 = 0
       data hash MD5: 2K * 512
       D0 78 26 64 CE 72 75 ED A8 73 BF 21 70 1D FF AA>)
(   4,<2017-06-26 11:00:34.274 +0200>,<AD\mashem96>,<CHEM-A4-83>,<proc2d>,<TopSpin 3.5.b.88.7>,
      <abs2 F2: ABSG = 5 ABSF1 = 8.200827 ABSF2 = 1.199179
       data hash MD5: 2K * 512
       10 6A 26 41 A4 3E 29 4D 19 B4 94 DD AC 77 BC 6A>)
(   5,<2017-06-26 11:00:34.783 +0200>,<AD\mashem96>,<CHEM-A4-83>,<proc2d>,<TopSpin 3.5.b.88.7>,
      <abs1 F1: ABSG = 5 ABSF1 = 129.9739 ABSF2 = 10.02592
       data hash MD5: 2K * 512
       2C E2 C7 60 CE 5B 09 C8 CA A6 02 2E 31 88 7E 8A>)
##END=

$$ hash MD5
$$ 6C 37 B3 ED C0 9B A3 6A E2 A3 9A 88 5A 8D EC 6F
