# Supplementary material for: Hybrid Aspen Expressing a Carbohydrate Esterase Family 5 Acetyl Xylan Esterase Under Control of a Wood-Specific Promoter Shows Improved Saccharification
Source: Front Plant Sci. 2020 Apr 8;11:380. doi: 10.3389/fpls.2020.00380 (PMC7156598; doi:10.3389/fpls.2020.00380)
Supplement: DATA SHEET S2 — NMR Data Part 1. [file Data_Sheet_2.ZIP › Wang_NMR data/11/pdata/1/integrals.txt]

#  Current data set:
#  Name =Zhao_170622_auto   ExpNo =    11   ProcNo =     1
#  Disk  = D:/My documents/Jobb/nmrdata/data/mattias/nmr
#  Baseline = 0    Noise = 0


 Region          Integral Normalized Mode

     1       19599000.00       0.16    a
     2       25918000.00       0.21    a
     3       80723000.00       0.67    a
     4       29040000.00       0.24    a
     5      120780000.00       1.00    a
     6       43498000.00       0.36    a
     7       29669000.00       0.25    a
     8       86454000.00       0.72    a
     9       31946000.00       0.26    a
    10       20616000.00       0.17    a
    11       68638000.00       0.57    a
    12       96756000.00       0.80    a
    13       99356000.00       0.82    a
