# Supplementary material for: Hybrid Aspen Expressing a Carbohydrate Esterase Family 5 Acetyl Xylan Esterase Under Control of a Wood-Specific Promoter Shows Improved Saccharification
Source: Front Plant Sci. 2020 Apr 8;11:380. doi: 10.3389/fpls.2020.00380 (PMC7156598; doi:10.3389/fpls.2020.00380)
Supplement: DATA SHEET S2 — NMR Data Part 1. [file Data_Sheet_2.ZIP › Wang_NMR data/12/acqus]

##TITLE= Parameter file, TopSpin 3.5 pl 7
##JCAMPDX= 5.0
##DATATYPE= Parameter Values
##NPOINTS= 13	$$ modification sequence number
##ORIGIN= Bruker BioSpin GmbH
##OWNER= mattias
$$ 2017-06-23 21:48:55.447 +0200  mattias@nmr850
$$ /opt/topspin3.2/data/mattias/nmr/Zhao_170622_auto/12/acqus
$$ process /opt/topspin3.2/prog/mod/go4
##$ACQT0= 0
##$AMP= (0..31)
100 100 100 100 100 100 100 100 100 100 100 100 100 100 100 100 100 100
100 100 100 100 100 100 100 100 100 100 100 100 100 100
##$AMPCOIL= (0..19)
0 0 0 0 0 0 0 0 0 0 0 0 0 0 0 0 0 0 0 0
##$ANAVPT= -1
##$AQSEQ= 0
##$AQ_mod= 3
##$AUNM= <au_zg>
##$AUTOPOS= <12 >
##$BF1= 850.14
##$BF2= 213.767873
##$BF3= 850.14
##$BF4= 850.14
##$BF5= 850.14
##$BF6= 850.14
##$BF7= 850.14
##$BF8= 850.14
##$BWFAC= (0..63)
0 0 0 0 0 0 0 0 0 0 0 0 0 0 0 0 0 0 0 0 0 0 0 0 0 0 0 0 0 0 0 0 0 0 0 0
0 0 0 0 0 0 0 0 0 0 0 0 0 0 0 0 0 0 0 0 0 0 0 0 0 0 0 0
##$BYTORDA= 0
##$CAGPARS= (0..11)
0 0 0 0 0 0 0 0 0 0 0 0
##$CHEMSTR= <none>
##$CNST= (0..63)
1 1 145 1 1 1 1 1 1 1 1 1 1 1 1 1 1 -0.5 1 1 1 1 1 1 1 1 1 1 1 1 1 1 1
1 1 1 1 1 1 1 1 1 1 1 1 1 1 1 1 1 1 1 1 1 1 1 1 1 1 1 1 1 1 1
##$CPDPRG= (0..8)
<> <> <garp> <> <> <> <> <> <>
##$D= (0..63)
3e-06 1.6 0 0 0.001724138 0 0 0 0 0 0 0.03 0 0 0 0 0.0002 0 0 0 0 0.0036
0 0 0.00089 0 0 0 0 0 0 0 0 0 0 0 0 0 0 0 0 0 0 0 0 0 0 0 0 0 0 0 0 0 0
0 0 0 0 0 0 0 0 0
##$DATE= 1498238135
##$DE= 10
##$DECBNUC= <off>
##$DECIM= 3360
##$DECNUC= <off>
##$DECSTAT= 4
##$DIGMOD= 1
##$DIGTYP= 12
##$DQDMODE= 0
##$DR= 23
##$DS= 16
##$DSPFIRM= 0
##$DSPFVS= 20
##$DTYPA= 0
##$EXP= <ma_hsqc_zhao>
##$FCUCHAN= (0..9)
0 3 1 0 0 0 0 0 0 0
##$FL1= 0
##$FL2= 0
##$FL3= 0
##$FL4= 0
##$FN_INDIRECT= (0..7)
0 0 0 0 0 0 0 0
##$FOV= 0
##$FQ1LIST= <>
##$FQ2LIST= <>
##$FQ3LIST= <>
##$FQ4LIST= <>
##$FQ5LIST= <>
##$FQ6LIST= <>
##$FQ7LIST= <>
##$FQ8LIST= <>
##$FRQLO3= 12254.3400000334
##$FRQLO3N= 2
##$FS= (0..7)
83 83 83 83 83 83 83 83
##$FTLPGN= 0
##$FW= 125000
##$FnILOOP= 0
##$FnMODE= 0
##$FnTYPE= 0
##$GPNAM= (0..31)
<> <SMSQ10.100> <SMSQ10.100> <SMSQ10.100> <SMSQ10.100> <> <> <> <> <> <>
<> <> <> <> <> <> <> <> <> <> <> <> <> <> <> <> <> <> <> <> <>
##$GPX= (0..31)
0 0 0 0 0 0 0 0 0 0 0 0 0 0 0 0 0 0 0 0 0 0 0 0 0 0 0 0 0 0 0 0
##$GPY= (0..31)
0 0 0 0 0 0 0 0 0 0 0 0 0 0 0 0 0 0 0 0 0 0 0 0 0 0 0 0 0 0 0 0
##$GPZ= (0..31)
0 80 20.1 11 -5 0 0 0 0 0 0 0 0 0 0 0 0 0 0 0 0 0 0 0 0 0 0 0 0 0 0 0
##$GRDPROG= <grad_out>
##$GRPDLY= 67.9842681884766
##$HDDUTY= 20
##$HDRATE= 1
##$HGAIN= (0..3)
0 0 0 0
##$HL1= 0
##$HL2= 0
##$HL3= 0
##$HL4= 0
##$HOLDER= 12
##$HPMOD= (0..7)
0 1 0 0 0 0 0 0
##$HPPRGN= 0
##$IN= (0..63)
1.95e-05 0 0 0 0 0 0 0 0 0 0 0 0 0 0 0 0 0 0 0 0 0 0 0 0 0 0 0 0 0 0 0
0 0 0 0 0 0 0 0 0 0 0 0 0 0 0 0 0 0 0 0 0 0 0 0 0 0 0 0 0 0 0 0
##$INF= (0..7)
0 39 0 0 0 0 0 0
##$INP= (0..63)
0 0 0 0 0 0 0 0 0 0 0 0 0 0 0 0 0 0 0 0 0 0 0 0 0 0 0 0 0 0 0 0 0 0 0 0
0 0 0 0 0 0 0 0 0 0 0 0 0 0 0 0 0 0 0 0 0 0 0 0 0 0 0 0
##$INSTRUM= <spect>
##$INTEGFAC= (0..63)
0 0 0 0 0 0 0 0 0 0 0 0 0 0 0 0 0 0 0 0 0 0 0 0 0 0 0 0 0 0 0 0 0 0 0 0
0 0 0 0 0 0 0 0 0 0 0 0 0 0 0 0 0 0 0 0 0 0 0 0 0 0 0 0
##$L= (0..31)
1 1 1 1 1 1 1 1 1 1 1 1 1 1 1 1 1 1 1 1 1 1 1 1 1 1 1 1 1 1 1 1
##$LFILTER= 500
##$LGAIN= 5
##$LINPSTP= 0
##$LOCKED= yes
##$LOCKFLD= 5495
##$LOCKGN= 129.05290222168
##$LOCKPOW= -18
##$LOCKPPM= 4.69999980926514
##$LOCNUC= <2H>
##$LOCPHAS= 256.3036
##$LOCSHFT= yes
##$LOCSW= 0
##$LTIME= 0.25
##$MASR= 4200
##$MASRLST= <masrlst>
##$MULEXPNO= (0..15)
0 0 0 0 0 0 0 0 0 0 0 0 0 0 0 0
##$NBL= 1
##$NC= -7
##$NLOGCH= 4
##$NOVFLW= 0
##$NS= 16
##$NUC1= <1H>
##$NUC2= <13C>
##$NUC3= <off>
##$NUC4= <off>
##$NUC5= <off>
##$NUC6= <off>
##$NUC7= <off>
##$NUC8= <off>
##$NUCLEUS= <off>
##$NUSLIST= <automatic>
##$NusAMOUNT= 25
##$NusFPNZ= no
##$NusJSP= 0
##$NusSEED= 54321
##$NusSPTYPE= 0
##$NusT2= 1
##$NusTD= 0
##$O1= 3995.66
##$O2= 14963.75
##$O3= 3995.66
##$O4= 3995.66
##$O5= 3995.66
##$O6= 3995.66
##$O7= 3995.66
##$O8= 3995.66
##$OVERFLW= 0
##$P= (0..63)
8.37 8.37 16.74 12 24 13.2 20 40 20000 25 50 80000 80000 1000 500 0 1000
2500 100000 600 2000 0 0 0 2000 128 100000 8.37 0 1000 0 1453 20000 0 0
0 40000 0 0 113 2000 0 0 2231 141 0 80000 46600 10000 0 80000 0 0 0 0 0
0 0 0 0 0 0 0 1500
##$PACOIL= (0..15)
0 0 0 0 0 0 0 0 0 0 0 0 0 0 0 0
##$PAPS= 0
##$PARMODE= 1
##$PCPD= (0..9)
0 55 50 0 0 0 0 0 0 0
##$PEXSEL= (0..9)
1 1 1 1 1 1 1 1 1 1
##$PHCOR= (0..31)
0 0 0 0 0 0 0 0 0 0 0 0 0 0 0 0 0 0 0 0 0 0 0 0 0 0 0 0 0 0 0 0
##$PHLIST= <>
##$PHP= 1
##$PH_ref= 0
##$PL= (0..63)
120 120 120 120 120 120 120 120 120 120 120 120 120 120 120 120 120 120
120 120 120 120 120 120 120 120 120 120 120 120 120 120 120 120 120 120
120 120 120 120 120 120 120 120 120 120 120 120 120 120 120 120 120 120
120 120 120 120 120 120 120 120 120 120
##$PLSTEP= 0.1
##$PLSTRT= -6
##$PLW= (0..63)
0 11 160 0 0 0 0 0 0 3.0859e-05 1.9287 0.1826 9.216 4.6356 0 36.864 0 0
11 0.25503 0 0.36864 0 0 0.04096 19.404 2.304 0.18835 0 1.9287 9.216 36.864
1.2344e-06 0 0 0 0 0 0 0 0 0 0 0 0 0 0 0 0 0 0 0 0 0 0 0 0 0 0 0 0 0 0
0
##$PLWMAX= (0..7)
464.5 380.2 0 0 0 0 0 0
##$PQPHASE= 0
##$PQSCALE= 1
##$PR= 1
##$PRECHAN= (0..15)
-1 4 -1 1 5 0 -1 -1 -1 -1 -1 -1 -1 -1 -1 -1
##$PRGAIN= 0
##$PROBHD= <Z117769_0006 (CP TCI 850S4 H-C/N-D-05 Z)>
##$PULPROG= <hsqcedetgpsisp2.3>
##$PW= 0
##$PYNM= <>
##$ProjAngle= 0
##$QNP= 0
##$RD= 0
##$RECCHAN= (0..15)
0 3 0 0 0 0 0 0 0 0 0 0 0 0 0 0
##$RECPH= 0
##$RECPRE= (0..15)
0 0 -1 -1 -1 -1 -1 -1 -1 -1 -1 -1 -1 -1 -1 -1
##$RECPRFX= (0..15)
1 0 0 0 0 0 0 0 0 0 0 0 0 0 0 0
##$RECSEL= (0..15)
0 0 0 1 0 0 0 0 0 0 0 0 0 0 0 0
##$RG= 2050
##$RO= 0
##$RSEL= (0..15)
0 1 0 4 0 0 0 0 0 0 0 0 0 0 0 0
##$S= (0..7)
83 83 83 83 83 83 83 83
##$SELREC= (0..9)
0 0 0 0 0 0 0 0 0 0
##$SFO1= 850.14399566
##$SFO2= 213.78283675
##$SFO3= 850.14399566
##$SFO4= 850.14399566
##$SFO5= 850.14399566
##$SFO6= 850.14399566
##$SFO7= 850.14399566
##$SFO8= 850.14399566
##$SOLVENT= <D2O>
##$SOLVOLD= <off>
##$SP= (0..63)
120 120 120 120 120 120 120 120 120 120 120 120 120 120 120 120 120 120
120 120 120 120 120 120 120 120 120 120 120 120 120 120 120 120 120 120
120 120 120 120 120 120 120 120 120 120 120 120 120 120 120 120 120 120
120 120 120 120 120 120 120 120 120 120
##$SPECTR= 0
##$SPINCNT= 0
##$SPNAM= (0..63)
<> <Gaus1_270.1000> <Gaus1_180r.1000> <Crp80,0.5,20.1> <Bip720,100,10.1>
<Sinc1.1000> <Squa100.1000> <Crp80comp.4> <Squa100.1000> <> <Sinc1.1000>
<Sinc1.1000> <> <> <Crp48,1.5,20.2> <> <> <> <Crp60_xfilt.2> <Sinc1.1000>
<Sinc1.1000> <Sinc1.1000> <Sinc1.1000> <> <> <> <Q3_surbop.1> <> <> <Crp60,20,20.10>
<Bip720,50,20.1> <Crp48,1.5,20.2> <Q3_surbop.1> <> <Rsnob.1000> <Gaus1_180r.1000>
<Gaus1_180r.1000> <> <> <> <Gaus1_180r.1000> <Squa100.1000> <> <> <> <>
<> <> <> <> <> <> <> <> <> <> <> <> <> <> <> <> <> <>
##$SPOAL= (0..63)
0.5 1 0.5 0.5 0.5 0.5 0.5 0.5 0.5 0.5 0.5 0.5 0.5 0.5 0.5 0.5 0.5 0.5 0.5
1 1 1 1 0.5 0.5 0.5 0.5 0.5 0.5 0.5 0.5 0.5 0.5 0.5 0.5 0.5 0.5 0.5 0.5
0.5 0.5 0.5 0.5 0.5 0.5 0.5 0.5 0.5 0.5 0.5 0.5 0.5 0.5 0.5 0.5 0.5 0.5
0.5 0.5 0.5 0.5 0.5 0.5 0.5
##$SPOFFS= (0..63)
0 0 0 0 0 0 0 0 0 0 0 0 0 0 0 0 0 0 0 0 0 0 0 0 0 0 0 0 0 0 0 0 0 0 0 0
0 0 0 0 0 0 0 0 0 0 0 0 0 0 0 0 0 0 0 0 0 0 0 0 0 0 0 0
##$SPPEX= (0..63)
0 0 0 0 0 0 0 0 0 0 0 0 0 0 0 0 0 0 0 0 0 0 0 0 0 0 0 0 0 0 0 0 0 0 0 0
0 0 0 0 0 0 0 0 0 0 0 0 0 0 0 0 0 0 0 0 0 0 0 0 0 0 0 0
##$SPW= (0..63)
0 6.4044e-06 2.8464e-06 46.937 115.48 0.0022245 3.0859e-05 46.937 7.7147e-08
0 0.0022245 0.0022245 0 0 22.53 0 0 0 14.423 4.543582e-06 7.062851e-06
3.297851e-06 1.778504e-05 0 0 0 0.0039679 0 0 0.029468 2.4835 5.6324 1.2755
0 3.1118e-05 2.8464e-06 0.00018217 0 0 0 2.8464e-06 7.7147e-08 0 0 0 0
0 0 0 0 0 0 0 0 0 0 0 0 0 0 0 0 0 0
##$SUBNAM= (0..9)
<> <> <> <> <> <> <> <> <> <>
##$SW= 7.00161500024462
##$SWIBOX= (0..19)
0 1 0 0 5 0 0 0 0 0 0 0 0 0 0 0 0 0 0 0
##$SW_h= 5952.38095238095
##$SWfinal= 0
##$SigLockShift= 0
##$TD= 2048
##$TD0= 1
##$TD_INDIRECT= (0..7)
0 320 0 0 0 0 0 0
##$TDav= 1
##$TE= 298.0007
##$TE1= 298.0007
##$TE2= 0
##$TE3= 0
##$TE4= 0
##$TEG= 300
##$TE_MAGNET= 0
##$TE_PIDX= 1
##$TE_STAB= (0..9)
2 2 0 0 0 0 0 0 0 0
##$TL= (0..7)
120 120 120 120 120 120 120 120
##$TOTROT= (0..63)
0 0 0 0 0 0 0 0 0 0 0 0 0 0 0 0 0 0 0 0 0 0 0 0 0 0 0 0 0 0 0 0 0 0 0 0
0 0 0 0 0 0 0 0 0 0 0 0 0 0 0 0 0 0 0 0 0 0 0 0 0 0 0 0
##$TUBE_TYPE= <>
##$USERA1= <>
##$USERA2= <>
##$USERA3= <>
##$USERA4= <>
##$USERA5= <>
##$V9= 5
##$VALIDCODE= -1
##$VALIST= <>
##$VCLIST= <>
##$VDLIST= <>
##$VPLIST= <>
##$VTLIST= <>
##$WBST= 1024
##$WBSW= 4
##$XGAIN= (0..3)
0 0 0 0
##$XL= 0
##$YL= 0
##$YMAX_a= 1179264
##$YMIN_a= -1233807
##$ZGOPTNS= <>
##$ZL1= 120
##$ZL2= 120
##$ZL3= 120
##$ZL4= 120
##END=
