# Supplementary material for: Hybrid Aspen Expressing a Carbohydrate Esterase Family 5 Acetyl Xylan Esterase Under Control of a Wood-Specific Promoter Shows Improved Saccharification
Source: Front Plant Sci. 2020 Apr 8;11:380. doi: 10.3389/fpls.2020.00380 (PMC7156598; doi:10.3389/fpls.2020.00380)
Supplement: DATA SHEET S2 — NMR Data Part 1. [file Data_Sheet_2.ZIP › Wang_NMR data/12/pdata/1/integrals.txt]

#  Current data set:
#  Name =Zhao_170622_auto   ExpNo =    12   ProcNo =     1
#  Disk  = D:/My documents/Jobb/nmrdata/data/mattias/nmr
#  Baseline = 0    Noise = 0


 Region          Integral Normalized Mode

     1       14036000.00       0.10    a
     2       23269000.00       0.16    a
     3       66359000.00       0.45    a
     4       22682000.00       0.15    a
     5       89395000.00       0.61    a
     6       42563000.00       0.29    a
     7       23703000.00       0.16    a
     8       63082000.00       0.43    a
     9       32054000.00       0.22    a
    10       21298000.00       0.14    a
    11       63772000.00       0.43    a
    12      147210000.00       1.00    a
    13       93292000.00       0.63    a
