# Supplementary material for: Hybrid Aspen Expressing a Carbohydrate Esterase Family 5 Acetyl Xylan Esterase Under Control of a Wood-Specific Promoter Shows Improved Saccharification
Source: Front Plant Sci. 2020 Apr 8;11:380. doi: 10.3389/fpls.2020.00380 (PMC7156598; doi:10.3389/fpls.2020.00380)
Supplement: DATA SHEET S2 — NMR Data Part 1. [file Data_Sheet_2.ZIP › Wang_NMR data/12/pdata/1/integ_points.txt]

# 2017-06-26 12:20:15 +0200  mashem96@CHEM-A4-83
# DU=D:/My documents/Jobb/nmrdata/data/mattias/nmr, NAME=Zhao_170622_auto, EXPNO=12, PROCNO=1
# No information provided by the integration algorithm
#
# size(F2) = 2048
# size(F1) = 512
# value = index(F1) * size(F2) + index(F2)
#
498567 498568 498569 498570 498571 498572 498573 498574 498575 498576 498577 498578 498579 498580 498581 498582 498583 498584 498585 498586 498587 498588 500615 500616 500617 500618 500619 500620 500621 500622 500623 500624 500625 500626 500627 500628 500629 500630 500631 500632 500633 500634 500635 500636 502663 502664 502665 502666 502667 502668 502669 502670 502671 502672 502673 502674 502675 502676 502677 502678 502679 502680 502681 502682 502683 502684 
490396 490397 490398 490399 490400 490401 490402 490403 490404 490405 490406 490407 490408 490409 490410 490411 490412 490413 490414 490415 490416 492444 492445 492446 492447 492448 492449 492450 492451 492452 492453 492454 492455 492456 492457 492458 492459 492460 492461 492462 492463 492464 494492 494493 494494 494495 494496 494497 494498 494499 494500 494501 494502 494503 494504 494505 494506 494507 494508 494509 494510 494511 494512 496540 496541 496542 496543 496544 496545 496546 496547 496548 496549 496550 496551 496552 496553 496554 496555 496556 496557 496558 496559 496560 498588 498589 498590 498591 498592 498593 498594 498595 498596 498597 498598 498599 498600 498601 498602 498603 498604 498605 498606 498607 498608 
474044 474045 474046 474047 474048 474049 474050 474051 474052 474053 474054 474055 474056 474057 474058 474059 474060 474061 474062 474063 474064 474065 474066 474067 474068 474069 474070 474071 474072 474073 476092 476093 476094 476095 476096 476097 476098 476099 476100 476101 476102 476103 476104 476105 476106 476107 476108 476109 476110 476111 476112 476113 476114 476115 476116 476117 476118 476119 476120 476121 478140 478141 478142 478143 478144 478145 478146 478147 478148 478149 478150 478151 478152 478153 478154 478155 478156 478157 478158 478159 478160 478161 478162 478163 478164 478165 478166 478167 478168 478169 480188 480189 480190 480191 480192 480193 480194 480195 480196 480197 480198 480199 480200 480201 480202 480203 480204 480205 480206 480207 480208 480209 480210 480211 480212 480213 480214 480215 480216 480217 482236 482237 482238 482239 482240 482241 482242 482243 482244 482245 482246 482247 482248 482249 482250 482251 482252 482253 482254 482255 482256 482257 482258 482259 482260 482261 482262 482263 482264 482265 484284 484285 484286 484287 484288 484289 484290 484291 484292 484293 484294 484295 484296 484297 484298 484299 484300 484301 484302 484303 484304 484305 484306 484307 484308 484309 484310 484311 484312 484313 486332 486333 486334 486335 486336 486337 486338 486339 486340 486341 486342 486343 486344 486345 486346 486347 486348 486349 486350 486351 486352 486353 486354 486355 486356 486357 486358 486359 486360 486361 
510958 510959 510960 510961 510962 510963 510964 510965 510966 510967 510968 510969 510970 510971 510972 510973 510974 510975 510976 510977 513006 513007 513008 513009 513010 513011 513012 513013 513014 513015 513016 513017 513018 513019 513020 513021 513022 513023 513024 513025 515054 515055 515056 515057 515058 515059 515060 515061 515062 515063 515064 515065 515066 515067 515068 515069 515070 515071 515072 515073 517102 517103 517104 517105 517106 517107 517108 517109 517110 517111 517112 517113 517114 517115 517116 517117 517118 517119 517120 517121 519150 519151 519152 519153 519154 519155 519156 519157 519158 519159 519160 519161 519162 519163 519164 519165 519166 519167 519168 519169 
490516 490517 490518 490519 490520 490521 490522 490523 490524 490525 490526 490527 490528 490529 490530 490531 490532 490533 490534 490535 490536 490537 490538 490539 490540 490541 490542 490543 490544 490545 490546 490547 490548 490549 490550 490551 490552 492564 492565 492566 492567 492568 492569 492570 492571 492572 492573 492574 492575 492576 492577 492578 492579 492580 492581 492582 492583 492584 492585 492586 492587 492588 492589 492590 492591 492592 492593 492594 492595 492596 492597 492598 492599 492600 494612 494613 494614 494615 494616 494617 494618 494619 494620 494621 494622 494623 494624 494625 494626 494627 494628 494629 494630 494631 494632 494633 494634 494635 494636 494637 494638 494639 494640 494641 494642 494643 494644 494645 494646 494647 494648 496660 496661 496662 496663 496664 496665 496666 496667 496668 496669 496670 496671 496672 496673 496674 496675 496676 496677 496678 496679 496680 496681 496682 496683 496684 496685 496686 496687 496688 496689 496690 496691 496692 496693 496694 496695 496696 498708 498709 498710 498711 498712 498713 498714 498715 498716 498717 498718 498719 498720 498721 498722 498723 498724 498725 498726 498727 498728 498729 498730 498731 498732 498733 498734 498735 498736 498737 498738 498739 498740 498741 498742 498743 498744 500756 500757 500758 500759 500760 500761 500762 500763 500764 500765 500766 500767 500768 500769 500770 500771 500772 500773 500774 500775 500776 500777 500778 500779 500780 500781 500782 500783 500784 500785 500786 500787 500788 500789 500790 500791 500792 
275296 275297 275298 275299 275300 275301 275302 275303 275304 275305 275306 275307 275308 275309 275310 275311 275312 275313 275314 275315 275316 275317 275318 275319 277344 277345 277346 277347 277348 277349 277350 277351 277352 277353 277354 277355 277356 277357 277358 277359 277360 277361 277362 277363 277364 277365 277366 277367 279392 279393 279394 279395 279396 279397 279398 279399 279400 279401 279402 279403 279404 279405 279406 279407 279408 279409 279410 279411 279412 279413 279414 279415 281440 281441 281442 281443 281444 281445 281446 281447 281448 281449 281450 281451 281452 281453 281454 281455 281456 281457 281458 281459 281460 281461 281462 281463 283488 283489 283490 283491 283492 283493 283494 283495 283496 283497 283498 283499 283500 283501 283502 283503 283504 283505 283506 283507 283508 283509 283510 283511 285536 285537 285538 285539 285540 285541 285542 285543 285544 285545 285546 285547 285548 285549 285550 285551 285552 285553 285554 285555 285556 285557 285558 285559 
265200 265201 265202 265203 265204 265205 265206 265207 265208 265209 265210 265211 265212 265213 265214 265215 265216 265217 265218 265219 265220 267248 267249 267250 267251 267252 267253 267254 267255 267256 267257 267258 267259 267260 267261 267262 267263 267264 267265 267266 267267 267268 269296 269297 269298 269299 269300 269301 269302 269303 269304 269305 269306 269307 269308 269309 269310 269311 269312 269313 269314 269315 269316 271344 271345 271346 271347 271348 271349 271350 271351 271352 271353 271354 271355 271356 271357 271358 271359 271360 271361 271362 271363 271364 
261138 261139 261140 261141 261142 261143 261144 261145 261146 261147 261148 261149 261150 261151 261152 261153 261154 261155 261156 261157 261158 261159 261160 261161 261162 261163 261164 261165 261166 261167 261168 263186 263187 263188 263189 263190 263191 263192 263193 263194 263195 263196 263197 263198 263199 263200 263201 263202 263203 263204 263205 263206 263207 263208 263209 263210 263211 263212 263213 263214 263215 263216 265234 265235 265236 265237 265238 265239 265240 265241 265242 265243 265244 265245 265246 265247 265248 265249 265250 265251 265252 265253 265254 265255 265256 265257 265258 265259 265260 265261 265262 265263 265264 267282 267283 267284 267285 267286 267287 267288 267289 267290 267291 267292 267293 267294 267295 267296 267297 267298 267299 267300 267301 267302 267303 267304 267305 267306 267307 267308 267309 267310 267311 267312 269330 269331 269332 269333 269334 269335 269336 269337 269338 269339 269340 269341 269342 269343 269344 269345 269346 269347 269348 269349 269350 269351 269352 269353 269354 269355 269356 269357 269358 269359 269360 271378 271379 271380 271381 271382 271383 271384 271385 271386 271387 271388 271389 271390 271391 271392 271393 271394 271395 271396 271397 271398 271399 271400 271401 271402 271403 271404 271405 271406 271407 271408 
254981 254982 254983 254984 254985 254986 254987 254988 254989 254990 254991 254992 254993 254994 254995 254996 254997 257029 257030 257031 257032 257033 257034 257035 257036 257037 257038 257039 257040 257041 257042 257043 257044 257045 259077 259078 259079 259080 259081 259082 259083 259084 259085 259086 259087 259088 259089 259090 259091 259092 259093 261125 261126 261127 261128 261129 261130 261131 261132 261133 261134 261135 261136 261137 261138 261139 261140 261141 
248887 248888 248889 248890 248891 248892 248893 248894 248895 248896 248897 248898 248899 248900 248901 248902 248903 248904 248905 248906 250935 250936 250937 250938 250939 250940 250941 250942 250943 250944 250945 250946 250947 250948 250949 250950 250951 250952 250953 250954 252983 252984 252985 252986 252987 252988 252989 252990 252991 252992 252993 252994 252995 252996 252997 252998 252999 253000 253001 253002 255031 255032 255033 255034 255035 255036 255037 255038 255039 255040 255041 255042 255043 255044 255045 255046 255047 255048 255049 255050 
238659 238660 238661 238662 238663 238664 238665 238666 238667 238668 238669 238670 238671 238672 238673 238674 238675 238676 238677 238678 238679 238680 238681 238682 238683 238684 238685 238686 240707 240708 240709 240710 240711 240712 240713 240714 240715 240716 240717 240718 240719 240720 240721 240722 240723 240724 240725 240726 240727 240728 240729 240730 240731 240732 240733 240734 242755 242756 242757 242758 242759 242760 242761 242762 242763 242764 242765 242766 242767 242768 242769 242770 242771 242772 242773 242774 242775 242776 242777 242778 242779 242780 242781 242782 244803 244804 244805 244806 244807 244808 244809 244810 244811 244812 244813 244814 244815 244816 244817 244818 244819 244820 244821 244822 244823 244824 244825 244826 244827 244828 244829 244830 
244819 244820 244821 244822 244823 244824 244825 244826 244827 244828 244829 244830 244831 244832 244833 244834 244835 244836 244837 244838 244839 244840 244841 244842 244843 244844 244845 244846 244847 244848 244849 246867 246868 246869 246870 246871 246872 246873 246874 246875 246876 246877 246878 246879 246880 246881 246882 246883 246884 246885 246886 246887 246888 246889 246890 246891 246892 246893 246894 246895 246896 246897 248915 248916 248917 248918 248919 248920 248921 248922 248923 248924 248925 248926 248927 248928 248929 248930 248931 248932 248933 248934 248935 248936 248937 248938 248939 248940 248941 248942 248943 248944 248945 250963 250964 250965 250966 250967 250968 250969 250970 250971 250972 250973 250974 250975 250976 250977 250978 250979 250980 250981 250982 250983 250984 250985 250986 250987 250988 250989 250990 250991 250992 250993 253011 253012 253013 253014 253015 253016 253017 253018 253019 253020 253021 253022 253023 253024 253025 253026 253027 253028 253029 253030 253031 253032 253033 253034 253035 253036 253037 253038 253039 253040 253041 
234590 234591 234592 234593 234594 234595 234596 234597 234598 234599 234600 234601 234602 234603 234604 234605 234606 234607 234608 234609 234610 234611 234612 234613 234614 234615 234616 234617 234618 234619 234620 234621 234622 236638 236639 236640 236641 236642 236643 236644 236645 236646 236647 236648 236649 236650 236651 236652 236653 236654 236655 236656 236657 236658 236659 236660 236661 236662 236663 236664 236665 236666 236667 236668 236669 236670 238686 238687 238688 238689 238690 238691 238692 238693 238694 238695 238696 238697 238698 238699 238700 238701 238702 238703 238704 238705 238706 238707 238708 238709 238710 238711 238712 238713 238714 238715 238716 238717 238718 240734 240735 240736 240737 240738 240739 240740 240741 240742 240743 240744 240745 240746 240747 240748 240749 240750 240751 240752 240753 240754 240755 240756 240757 240758 240759 240760 240761 240762 240763 240764 240765 240766 242782 242783 242784 242785 242786 242787 242788 242789 242790 242791 242792 242793 242794 242795 242796 242797 242798 242799 242800 242801 242802 242803 242804 242805 242806 242807 242808 242809 242810 242811 242812 242813 242814 244830 244831 244832 244833 244834 244835 244836 244837 244838 244839 244840 244841 244842 244843 244844 244845 244846 244847 244848 244849 244850 244851 244852 244853 244854 244855 244856 244857 244858 244859 244860 244861 244862 
