# Supplementary material for: Hybrid Aspen Expressing a Carbohydrate Esterase Family 5 Acetyl Xylan Esterase Under Control of a Wood-Specific Promoter Shows Improved Saccharification
Source: Front Plant Sci. 2020 Apr 8;11:380. doi: 10.3389/fpls.2020.00380 (PMC7156598; doi:10.3389/fpls.2020.00380)
Supplement: DATA SHEET S2 — NMR Data Part 1. [file Data_Sheet_2.ZIP › Wang_NMR data/2/pdata/1/auditp.txt]

##TITLE= Audit trail, TopSpin 3.5.b.88 pl 7
##JCAMPDX= 5.01
##ORIGIN= Bruker BioSpin GmbH
##OWNER= mashem96
$$ D:/My documents/Jobb/nmrdata/data/mattias/nmr/Zhao_170622_auto/2/pdata/1/auditp.txt
##AUDIT TRAIL=  $$ (NUMBER, WHEN, WHO, WHERE, PROCESS, VERSION, WHAT)
(   1,<2017-06-22 19:17:25.136 +0200>,<mattias>,<nmr850>,<go4>,<TopSpin 3.5.7>,
      <created by zg
	started at 2017-06-22 16:43:03.585 +0200,
	POWCHK enabled, PULCHK disabled,
       configuration hash MD5:
       C4 99 BA 81 B5 4F E7 3F 55 2B 7A 8B 86 C0 A6 5A
       data hash MD5: 2K * 320
       1F E2 7F 38 2C 01 48 CE A5 34 F5 1F F1 A9 A8 83>)
(   2,<2017-06-22 19:17:25.186 +0200>,<mattias>,<nmr850>,<audit>,<TopSpin 3.5.7>,
      <user comment:
       ICON-NMR User ID: mattias
       data hash MD5: 2K * 320
       1F E2 7F 38 2C 01 48 CE A5 34 F5 1F F1 A9 A8 83>)
(   3,<2017-06-26 11:00:11.094 +0200>,<AD\mashem96>,<CHEM-A4-83>,<proc2d>,<TopSpin 3.5.b.88.7>,
      <Start of raw data processing
       xfb F2: SI = 2K WDW = 4 SSB = 2 FT_mod = 6 PKNL = 1 PHC0 = -210.7 PHC1 = 0 F1: SI = 512 ME_mod = 2 NCOEF = 32 WDW = 4 SSB = 2 FT_mod = 6 FCOR = 0.5 PHC0 = -5.2 PHC1 = 0
       data hash MD5: 2K * 512
       C3 1F 2C 17 B4 CB 01 98 87 2E B4 A6 4C DD 6A C5>)
(   4,<2017-06-26 11:00:11.625 +0200>,<AD\mashem96>,<CHEM-A4-83>,<proc2d>,<TopSpin 3.5.b.88.7>,
      <abs2 F2: ABSG = 5 ABSF1 = 8.200827 ABSF2 = 1.199179
       data hash MD5: 2K * 512
       6E 2D 5F 63 8D 76 BF D6 51 38 10 5F AD 61 44 76>)
(   5,<2017-06-26 11:00:12.163 +0200>,<AD\mashem96>,<CHEM-A4-83>,<proc2d>,<TopSpin 3.5.b.88.7>,
      <abs1 F1: ABSG = 5 ABSF1 = 129.9739 ABSF2 = 10.02592
       data hash MD5: 2K * 512
       7E 67 70 8C 25 F4 EA 2D 8B 72 19 80 3D FA 65 8C>)
##END=

$$ hash MD5
$$ 7D 79 DE 49 E2 31 99 11 52 28 D5 9A F5 C8 D0 58
