# Supplementary material for: Hybrid Aspen Expressing a Carbohydrate Esterase Family 5 Acetyl Xylan Esterase Under Control of a Wood-Specific Promoter Shows Improved Saccharification
Source: Front Plant Sci. 2020 Apr 8;11:380. doi: 10.3389/fpls.2020.00380 (PMC7156598; doi:10.3389/fpls.2020.00380)
Supplement: DATA SHEET S2 — NMR Data Part 1. [file Data_Sheet_2.ZIP › Wang_NMR data/2/pdata/1/integrals.txt]

#  Current data set:
#  Name =Zhao_170622_auto   ExpNo =     2   ProcNo =     1
#  Disk  = D:/My documents/Jobb/nmrdata/data/mattias/nmr
#  Baseline = 0    Noise = 0


 Region          Integral Normalized Mode

     1       13487000.00       0.19    a
     2       18481000.00       0.26    a
     3       53335000.00       0.75    a
     4       19337000.00       0.27    a
     5       71088000.00       1.00    a
     6       28676000.00       0.40    a
     7       19854000.00       0.28    a
     8       54579000.00       0.76    a
     9       25817000.00       0.36    a
    10       14418000.00       0.20    a
    11       54668000.00       0.77    a
    12       68015000.00       0.95    a
    13       71412000.00       1.00    a
