# Supplementary material for: Hybrid Aspen Expressing a Carbohydrate Esterase Family 5 Acetyl Xylan Esterase Under Control of a Wood-Specific Promoter Shows Improved Saccharification
Source: Front Plant Sci. 2020 Apr 8;11:380. doi: 10.3389/fpls.2020.00380 (PMC7156598; doi:10.3389/fpls.2020.00380)
Supplement: DATA SHEET S3 — NMR Data Part 2. [file Data_Sheet_3.ZIP]

Archive with 531 entries (494 files):
- Wang_NMR data/
- Wang_NMR data/13/
- Wang_NMR data/13/acqu
- Wang_NMR data/13/acqu2
- Wang_NMR data/13/acqu2s
- Wang_NMR data/13/acqus
- Wang_NMR data/13/audita.txt
- Wang_NMR data/13/cpdprg2
- Wang_NMR data/13/EA
- Wang_NMR data/13/format.temp
- Wang_NMR data/13/fq1list
- Wang_NMR data/13/gpnam1
- Wang_NMR data/13/gpnam2
- Wang_NMR data/13/gpnam3
- Wang_NMR data/13/gpnam4
- Wang_NMR data/13/gradient_calib
- Wang_NMR data/13/overflow_log_dru1.txt
- Wang_NMR data/13/pdata/
- Wang_NMR data/13/pdata/1/
- Wang_NMR data/13/pdata/1/auditp.txt
- Wang_NMR data/13/pdata/1/clevels
- Wang_NMR data/13/pdata/1/int2d
- Wang_NMR data/13/pdata/1/int2drng
- Wang_NMR data/13/pdata/1/int2dscale
- Wang_NMR data/13/pdata/1/integrals.txt
- Wang_NMR data/13/pdata/1/integ_points.txt
- Wang_NMR data/13/pdata/1/outd
- Wang_NMR data/13/pdata/1/proc
- Wang_NMR data/13/pdata/1/proc2
- Wang_NMR data/13/pdata/1/proc2s
- Wang_NMR data/13/pdata/1/procs
- Wang_NMR data/13/pdata/1/thumb.png
- Wang_NMR data/13/pdata/1/title
- Wang_NMR data/13/precom.output
- Wang_NMR data/13/pulseprogram
- Wang_NMR data/13/scon2
- Wang_NMR data/13/ser
- Wang_NMR data/13/shimvalues
- Wang_NMR data/13/specpar
- Wang_NMR data/13/spnam18
- Wang_NMR data/13/spnam3
- Wang_NMR data/13/spnam7
- Wang_NMR data/13/stanprogram29307
- Wang_NMR data/13/uxnmr.info
- Wang_NMR data/13/uxnmr.par
- Wang_NMR data/13/vtc_pid_settings
- Wang_NMR data/14/
- Wang_NMR data/14/acqu
- Wang_NMR data/14/acqu2
- Wang_NMR data/14/acqu2s
- Wang_NMR data/14/acqus
- Wang_NMR data/14/audita.txt
- Wang_NMR data/14/cpdprg2
- Wang_NMR data/14/EA
- Wang_NMR data/14/format.temp
- Wang_NMR data/14/fq1list
- Wang_NMR data/14/gpnam1
- Wang_NMR data/14/gpnam2
- Wang_NMR data/14/gpnam3
- Wang_NMR data/14/gpnam4
- Wang_NMR data/14/gradient_calib
- Wang_NMR data/14/pdata/
- Wang_NMR data/14/pdata/1/
- Wang_NMR data/14/pdata/1/auditp.txt
- Wang_NMR data/14/pdata/1/clevels
- Wang_NMR data/14/pdata/1/int2d
- Wang_NMR data/14/pdata/1/int2drng
- Wang_NMR data/14/pdata/1/int2dscale
- Wang_NMR data/14/pdata/1/integrals.txt
- Wang_NMR data/14/pdata/1/integ_points.txt
- Wang_NMR data/14/pdata/1/outd
- Wang_NMR data/14/pdata/1/proc
- Wang_NMR data/14/pdata/1/proc2
- Wang_NMR data/14/pdata/1/proc2s
- Wang_NMR data/14/pdata/1/procs
- Wang_NMR data/14/pdata/1/thumb.png
- Wang_NMR data/14/pdata/1/title
- Wang_NMR data/14/precom.output
- Wang_NMR data/14/pulseprogram
- Wang_NMR data/14/scon2
- Wang_NMR data/14/ser
- Wang_NMR data/14/shimvalues
- Wang_NMR data/14/specpar
- Wang_NMR data/14/spnam18
- Wang_NMR data/14/spnam3
- Wang_NMR data/14/spnam7
- Wang_NMR data/14/stanprogram29307
- Wang_NMR data/14/uxnmr.info
- Wang_NMR data/14/uxnmr.par
- Wang_NMR data/14/vtc_pid_settings
- Wang_NMR data/15/
- Wang_NMR data/15/acqu
- Wang_NMR data/15/acqu2
- Wang_NMR data/15/acqu2s
- Wang_NMR data/15/acqus
- Wang_NMR data/15/audita.txt
- Wang_NMR data/15/cpdprg2
- Wang_NMR data/15/EA
- Wang_NMR data/15/format.temp
- Wang_NMR data/15/fq1list
- Wang_NMR data/15/gpnam1
- Wang_NMR data/15/gpnam2
- Wang_NMR data/15/gpnam3
- Wang_NMR data/15/gpnam4
- Wang_NMR data/15/gradient_calib
- Wang_NMR data/15/pdata/
- Wang_NMR data/15/pdata/1/
- Wang_NMR data/15/pdata/1/auditp.txt
- Wang_NMR data/15/pdata/1/clevels
- Wang_NMR data/15/pdata/1/int2d
- Wang_NMR data/15/pdata/1/int2drng
- Wang_NMR data/15/pdata/1/int2dscale
- Wang_NMR data/15/pdata/1/integrals.txt
- Wang_NMR data/15/pdata/1/integ_points.txt
- Wang_NMR data/15/pdata/1/outd
- Wang_NMR data/15/pdata/1/proc
- Wang_NMR data/15/pdata/1/proc2
- Wang_NMR data/15/pdata/1/proc2s
- Wang_NMR data/15/pdata/1/procs
- Wang_NMR data/15/pdata/1/thumb.png
- Wang_NMR data/15/pdata/1/title
- Wang_NMR data/15/precom.output
- Wang_NMR data/15/pulseprogram
- Wang_NMR data/15/scon2
- Wang_NMR data/15/ser
- Wang_NMR data/15/shimvalues
- Wang_NMR data/15/specpar
- Wang_NMR data/15/spnam18
- Wang_NMR data/15/spnam3
- Wang_NMR data/15/spnam7
- Wang_NMR data/15/stanprogram29307
- Wang_NMR data/15/uxnmr.info
- Wang_NMR data/15/uxnmr.par
- Wang_NMR data/15/vtc_pid_settings
- Wang_NMR data/16/
- Wang_NMR data/16/acqu
- Wang_NMR data/16/acqu2
- Wang_NMR data/16/acqu2s
- Wang_NMR data/16/acqus
- Wang_NMR data/16/audita.txt
- Wang_NMR data/16/cpdprg2
- Wang_NMR data/16/EA
- Wang_NMR data/16/format.temp
- Wang_NMR data/16/fq1list
- Wang_NMR data/16/gpnam1
- Wang_NMR data/16/gpnam2
- Wang_NMR data/16/gpnam3
- Wang_NMR data/16/gpnam4
- Wang_NMR data/16/gradient_calib
- Wang_NMR data/16/pdata/
- Wang_NMR data/16/pdata/1/
- Wang_NMR data/16/pdata/1/auditp.txt
- Wang_NMR data/16/pdata/1/clevels
- Wang_NMR data/16/pdata/1/int2d
- Wang_NMR data/16/pdata/1/int2drng
- Wang_NMR data/16/pdata/1/int2dscale
- Wang_NMR data/16/pdata/1/integrals.txt
- Wang_NMR data/16/pdata/1/integ_points.txt
- Wang_NMR data/16/pdata/1/outd
- Wang_NMR data/16/pdata/1/proc
- Wang_NMR data/16/pdata/1/proc2
- Wang_NMR data/16/pdata/1/proc2s
- Wang_NMR data/16/pdata/1/procs
- Wang_NMR data/16/pdata/1/thumb.png
- Wang_NMR data/16/pdata/1/title
- Wang_NMR data/16/precom.output
- Wang_NMR data/16/pulseprogram
- Wang_NMR data/16/scon2
- Wang_NMR data/16/ser
- Wang_NMR data/16/shimvalues
- Wang_NMR data/16/specpar
- Wang_NMR data/16/spnam18
- Wang_NMR data/16/spnam3
- Wang_NMR data/16/spnam7
- Wang_NMR data/16/stanprogram29307
- Wang_NMR data/16/uxnmr.info
- Wang_NMR data/16/uxnmr.par
- Wang_NMR data/16/vtc_pid_settings
- Wang_NMR data/17/
- Wang_NMR data/17/acqu
- Wang_NMR data/17/acqu2
- Wang_NMR data/17/acqu2s
- Wang_NMR data/17/acqus
- Wang_NMR data/17/audita.txt
- Wang_NMR data/17/cpdprg2
- Wang_NMR data/17/EA
- Wang_NMR data/17/format.temp
- Wang_NMR data/17/fq1list
- Wang_NMR data/17/gpnam1
- Wang_NMR data/17/gpnam2
- Wang_NMR data/17/gpnam3
- Wang_NMR data/17/gpnam4
- Wang_NMR data/17/gradient_calib
- Wang_NMR data/17/pdata/
- Wang_NMR data/17/pdata/1/
- Wang_NMR data/17/pdata/1/auditp.txt
- Wang_NMR data/17/pdata/1/clevels
- Wang_NMR data/17/pdata/1/int2d
- Wang_NMR data/17/pdata/1/int2drng
- Wang_NMR data/17/pdata/1/int2dscale
- Wang_NMR data/17/pdata/1/integrals.txt
- Wang_NMR data/17/pdata/1/integ_points.txt
- Wang_NMR data/17/pdata/1/outd
- Wang_NMR data/17/pdata/1/proc
- Wang_NMR data/17/pdata/1/proc2
- Wang_NMR data/17/pdata/1/proc2s
- Wang_NMR data/17/pdata/1/procs
- Wang_NMR data/17/pdata/1/thumb.png
- Wang_NMR data/17/pdata/1/title
- Wang_NMR data/17/precom.output
- Wang_NMR data/17/pulseprogram
- Wang_NMR data/17/scon2
- Wang_NMR data/17/ser
- Wang_NMR data/17/shimvalues
- Wang_NMR data/17/specpar
- Wang_NMR data/17/spnam18
- Wang_NMR data/17/spnam3
- Wang_NMR data/17/spnam7
- Wang_NMR data/17/stanprogram29307
- Wang_NMR data/17/uxnmr.info
- Wang_NMR data/17/uxnmr.par
- Wang_NMR data/17/vtc_pid_settings
- Wang_NMR data/18/
- Wang_NMR data/18/acqu
- Wang_NMR data/18/acqu2
- Wang_NMR data/18/acqu2s
- Wang_NMR data/18/acqus
- Wang_NMR data/18/audita.txt
- Wang_NMR data/18/cpdprg2
- Wang_NMR data/18/EA
- Wang_NMR data/18/format.temp
- Wang_NMR data/18/fq1list
- Wang_NMR data/18/gpnam1
- Wang_NMR data/18/gpnam2
- Wang_NMR data/18/gpnam3
- Wang_NMR data/18/gpnam4
- Wang_NMR data/18/gradient_calib
- Wang_NMR data/18/overflow_log_dru1.txt
- Wang_NMR data/18/pdata/
- Wang_NMR data/18/pdata/1/
- Wang_NMR data/18/pdata/1/auditp.txt
- Wang_NMR data/18/pdata/1/clevels
- Wang_NMR data/18/pdata/1/int2d
- Wang_NMR data/18/pdata/1/int2drng
- Wang_NMR data/18/pdata/1/int2dscale
- Wang_NMR data/18/pdata/1/integrals.txt
- Wang_NMR data/18/pdata/1/integ_points.txt
- Wang_NMR data/18/pdata/1/outd
- Wang_NMR data/18/pdata/1/proc
- Wang_NMR data/18/pdata/1/proc2
- Wang_NMR data/18/pdata/1/proc2s
- Wang_NMR data/18/pdata/1/procs
- Wang_NMR data/18/pdata/1/thumb.png
- Wang_NMR data/18/pdata/1/title
- Wang_NMR data/18/precom.output
- Wang_NMR data/18/pulseprogram
- Wang_NMR data/18/scon2
- Wang_NMR data/18/ser
- Wang_NMR data/18/shimvalues
- Wang_NMR data/18/specpar
- Wang_NMR data/18/spnam18
- Wang_NMR data/18/spnam3
- Wang_NMR data/18/spnam7
- Wang_NMR data/18/stanprogram29307
- Wang_NMR data/18/uxnmr.info
- Wang_NMR data/18/uxnmr.par
- Wang_NMR data/18/vtc_pid_settings
- Wang_NMR data/19/
- Wang_NMR data/19/acqu
- Wang_NMR data/19/acqu2
- Wang_NMR data/19/acqu2s
- Wang_NMR data/19/acqus
- Wang_NMR data/19/audita.txt
- Wang_NMR data/19/cpdprg2
- Wang_NMR data/19/EA
- Wang_NMR data/19/format.temp
- Wang_NMR data/19/fq1list
- Wang_NMR data/19/gpnam1
- Wang_NMR data/19/gpnam2
- Wang_NMR data/19/gpnam3
- Wang_NMR data/19/gpnam4
- Wang_NMR data/19/gradient_calib
- Wang_NMR data/19/pdata/
- Wang_NMR data/19/pdata/1/
- Wang_NMR data/19/pdata/1/auditp.txt
- Wang_NMR data/19/pdata/1/clevels
- Wang_NMR data/19/pdata/1/int2d
- Wang_NMR data/19/pdata/1/int2drng
- Wang_NMR data/19/pdata/1/int2dscale
- Wang_NMR data/19/pdata/1/integrals.txt
- Wang_NMR data/19/pdata/1/integ_points.txt
- Wang_NMR data/19/pdata/1/outd
- Wang_NMR data/19/pdata/1/proc
- Wang_NMR data/19/pdata/1/proc2
- Wang_NMR data/19/pdata/1/proc2s
- Wang_NMR data/19/pdata/1/procs
- Wang_NMR data/19/pdata/1/thumb.png
- Wang_NMR data/19/pdata/1/title
- Wang_NMR data/19/precom.output
- Wang_NMR data/19/pulseprogram
[truncated: 231 more entries]
