# Supplementary material for: Hybrid Aspen Expressing a Carbohydrate Esterase Family 5 Acetyl Xylan Esterase Under Control of a Wood-Specific Promoter Shows Improved Saccharification
Source: Front Plant Sci. 2020 Apr 8;11:380. doi: 10.3389/fpls.2020.00380 (PMC7156598; doi:10.3389/fpls.2020.00380)
Supplement: DATA SHEET S3 — NMR Data Part 2. [file Data_Sheet_3.ZIP › Wang_NMR data/13/pdata/1/auditp.txt]

##TITLE= Audit trail, TopSpin 3.5.b.88 pl 7
##JCAMPDX= 5.01
##ORIGIN= Bruker BioSpin GmbH
##OWNER= mashem96
$$ D:/My documents/Jobb/nmrdata/data/mattias/nmr/Zhao_170622_auto/13/pdata/1/auditp.txt
##AUDIT TRAIL=  $$ (NUMBER, WHEN, WHO, WHERE, PROCESS, VERSION, WHAT)
(   1,<2017-06-24 00:28:17.554 +0200>,<mattias>,<nmr850>,<go4>,<TopSpin 3.5.7>,
      <created by zg
	started at 2017-06-23 21:53:56.012 +0200,
	POWCHK enabled, PULCHK disabled,
       configuration hash MD5:
       C4 99 BA 81 B5 4F E7 3F 55 2B 7A 8B 86 C0 A6 5A
       data hash MD5: 2K * 320
       42 74 84 71 7E E5 2B 1D CE C0 47 91 FE B0 44 D0>)
(   2,<2017-06-24 00:28:17.605 +0200>,<mattias>,<nmr850>,<audit>,<TopSpin 3.5.7>,
      <user comment:
       ICON-NMR User ID: mattias
       data hash MD5: 2K * 320
       42 74 84 71 7E E5 2B 1D CE C0 47 91 FE B0 44 D0>)
(   3,<2017-06-26 11:00:38.790 +0200>,<AD\mashem96>,<CHEM-A4-83>,<proc2d>,<TopSpin 3.5.b.88.7>,
      <Start of raw data processing
       xfb F2: SI = 2K WDW = 4 SSB = 2 FT_mod = 6 PKNL = 1 PHC0 = -210.7 PHC1 = 0 F1: SI = 512 ME_mod = 2 NCOEF = 32 WDW = 4 SSB = 2 FT_mod = 6 FCOR = 0.5 PHC0 = -5.2 PHC1 = 0
       data hash MD5: 2K * 512
       DC 88 4E 17 9A 54 77 83 2F 0C AB ED 3F A2 5F 8D>)
(   4,<2017-06-26 11:00:39.287 +0200>,<AD\mashem96>,<CHEM-A4-83>,<proc2d>,<TopSpin 3.5.b.88.7>,
      <abs2 F2: ABSG = 5 ABSF1 = 8.200827 ABSF2 = 1.199179
       data hash MD5: 2K * 512
       83 8A F6 F2 55 C3 56 67 C9 7F 86 7B 4E DA 2E 80>)
(   5,<2017-06-26 11:00:39.815 +0200>,<AD\mashem96>,<CHEM-A4-83>,<proc2d>,<TopSpin 3.5.b.88.7>,
      <abs1 F1: ABSG = 5 ABSF1 = 129.9739 ABSF2 = 10.02592
       data hash MD5: 2K * 512
       1F F7 78 13 A1 14 20 BC BD AF F3 3E 25 3B 39 3E>)
##END=

$$ hash MD5
$$ A9 8E EE 04 32 A6 6C CD 06 90 AA 56 A2 0E C5 80
