# Supplementary material for: Hybrid Aspen Expressing a Carbohydrate Esterase Family 5 Acetyl Xylan Esterase Under Control of a Wood-Specific Promoter Shows Improved Saccharification
Source: Front Plant Sci. 2020 Apr 8;11:380. doi: 10.3389/fpls.2020.00380 (PMC7156598; doi:10.3389/fpls.2020.00380)
Supplement: DATA SHEET S3 — NMR Data Part 2. [file Data_Sheet_3.ZIP › Wang_NMR data/13/pdata/1/integrals.txt]

#  Current data set:
#  Name =Zhao_170622_auto   ExpNo =    13   ProcNo =     1
#  Disk  = D:/My documents/Jobb/nmrdata/data/mattias/nmr
#  Baseline = 0    Noise = 0


 Region          Integral Normalized Mode

     1       13454000.00       0.11    a
     2       20304000.00       0.16    a
     3       57572000.00       0.46    a
     4       20496000.00       0.16    a
     5       80617000.00       0.64    a
     6       34796000.00       0.28    a
     7       22106000.00       0.18    a
     8       59832000.00       0.47    a
     9       27577000.00       0.22    a
    10       18805000.00       0.15    a
    11       54923000.00       0.44    a
    12      126070000.00       1.00    a
    13       82139000.00       0.65    a
