# Supplementary material for: Hybrid Aspen Expressing a Carbohydrate Esterase Family 5 Acetyl Xylan Esterase Under Control of a Wood-Specific Promoter Shows Improved Saccharification
Source: Front Plant Sci. 2020 Apr 8;11:380. doi: 10.3389/fpls.2020.00380 (PMC7156598; doi:10.3389/fpls.2020.00380)
Supplement: DATA SHEET S3 — NMR Data Part 2. [file Data_Sheet_3.ZIP › Wang_NMR data/14/pdata/1/int2d]

 Current data set:
 Name =Zhao_170622_auto   ExpNo =    14   ProcNo =     1
 Disk  = D:/My documents/Jobb/nmrdata/data/mattias/nmr
 Baseline = 0    Noise = 0

   #  SI_F1  row1  row2  row1(ppm)  row2(ppm)  abs. Int.    Integral    Mode
      SI_F2  col1  col2  col1(ppm)  col2(ppm)

  1    512   244   246   73.15629   72.51224  1.4315e+07     13.652   a
      2048   904   925    5.11399    5.04187
  2    512   240   244   73.96451   73.14366  2.1697e+07     20.692   a
      2048   925   945    5.04187    4.97241
  3    512   232   238   75.76698   74.52829  6.1556e+07     58.704   a
      2048   957   986    4.93185    4.83212
  4    512   250   254   71.70681   70.81219  2.3045e+07     21.978   a
      2048  1007  1026    4.76108    4.69551
  5    512   240   245   73.97775   72.80788  8.3921e+07     80.034   a
      2048  1045  1081    4.62993    4.50834
  6    512   135   140   98.47643   97.30656  4.0075e+07     38.219   a
      2048   865   888    5.24744    5.16957
  7    512   130   133   99.75739   98.99557  2.1964e+07     20.947   a
      2048  1009  1029    4.75340    4.68522
  8    512   128   133  100.12803   99.16460  6.0774e+07     57.958   a
      2048  1043  1073    4.63676    4.53430
  9    512   125   128  101.03605  100.18755  2.7188e+07     25.928   a
      2048  1030  1046    4.68394    4.62909
 10    512   122   125  101.64200  100.95383  2.0672e+07     19.714   a
      2048  1080  1099    4.51107    4.44550
 11    512   117   120  102.80467  102.06345  5.6313e+07     53.704   a
      2048  1092  1119    4.47194    4.37928
 12    512   120   124  101.98608  101.16028  1.4023e+08     133.73   a
      2048  1108  1138    4.41681    4.31298
 13    512   115   120  103.29359  102.19253  8.6417e+07     82.413   a
      2048  1119  1151    4.37856    4.26790
