# Supplementary material for: Hybrid Aspen Expressing a Carbohydrate Esterase Family 5 Acetyl Xylan Esterase Under Control of a Wood-Specific Promoter Shows Improved Saccharification
Source: Front Plant Sci. 2020 Apr 8;11:380. doi: 10.3389/fpls.2020.00380 (PMC7156598; doi:10.3389/fpls.2020.00380)
Supplement: DATA SHEET S3 — NMR Data Part 2. [file Data_Sheet_3.ZIP › Wang_NMR data/14/pdata/1/integrals.txt]

#  Current data set:
#  Name =Zhao_170622_auto   ExpNo =    14   ProcNo =     1
#  Disk  = D:/My documents/Jobb/nmrdata/data/mattias/nmr
#  Baseline = 0    Noise = 0


 Region          Integral Normalized Mode

     1       14315000.00       0.10    a
     2       21697000.00       0.15    a
     3       61556000.00       0.44    a
     4       23045000.00       0.16    a
     5       83921000.00       0.60    a
     6       40075000.00       0.29    a
     7       21964000.00       0.16    a
     8       60774000.00       0.43    a
     9       27188000.00       0.19    a
    10       20672000.00       0.15    a
    11       56313000.00       0.40    a
    12      140230000.00       1.00    a
    13       86417000.00       0.62    a
