# Supplementary material for: Hybrid Aspen Expressing a Carbohydrate Esterase Family 5 Acetyl Xylan Esterase Under Control of a Wood-Specific Promoter Shows Improved Saccharification
Source: Front Plant Sci. 2020 Apr 8;11:380. doi: 10.3389/fpls.2020.00380 (PMC7156598; doi:10.3389/fpls.2020.00380)
Supplement: DATA SHEET S3 — NMR Data Part 2. [file Data_Sheet_3.ZIP › Wang_NMR data/14/shimvalues]

# Sat Jun 24 00:34:42 2017
#$$PROBEIDENTIFIER=Z117769_0006
#$$PROBENAME=CP TCI 850S4 H-C/N-D-05 Z
#$$SHIMID=292722
#
# Active Shim Gradients
#
Z           		6798            
Z2          		2344            
Z3          		1358            
Z4          		-3411           
Z5          		-655            
Z6          		4797            
Z7          		0               
Z8          		0               
X           		1439            
XZ          		-1546           
XZ2         		873             
XZ3         		114             
XZ4         		-1001           
XZ5         		-5517           
Y           		-7379           
YZ          		594             
YZ2         		3858            
YZ3         		-2248           
YZ4         		-956            
YZ5         		-4708           
XY          		-1851           
XYZ         		71              
XYZ2        		2673            
XYZ3        		-1225           
XYZ4        		-3647           
XYZ5        		0               
(X2-Y2)     		6081            
(X2-Y2)Z    		2945            
(X2-Y2)Z2   		-358            
(X2-Y2)Z3   		-561            
(X2-Y2)Z4   		-1354           
(X2-Y2)Z5   		0               
X3          		-2500           
X3Z         		1               
Y3          		-6214           
Y3Z         		1009            
#
# Lock Parameter
#
FIELD		5492.473
LOCKPHASE		253.016 
LOCKPOWER		-18.000 
LOCKGAIN		127.958 
LOCKDC		-75.000 
LOCKSHIFT		4.700   
LOOPGAIN		5.000   
LOOPTIME		0.250   
LOOPFILTER		500.000 
#
IEEE64_VERSION_CODE 1
#
# Shim currents 
#
SHIM_SETTING [1 ]  3462.96194910   
SHIM_SETTING [2 ]  849.53162472    
SHIM_SETTING [3 ]  1185.34788658   
SHIM_SETTING [4 ]  -2240.18477344  
SHIM_SETTING [5 ]  -58.65538867    
SHIM_SETTING [6 ]  20.67773674     
SHIM_SETTING [7 ]  2413.72946760   
SHIM_SETTING [8 ]  2383.11615286   
SHIM_SETTING [9 ]  761.54017120    
SHIM_SETTING [10]  995.24239467    
SHIM_SETTING [11]  0.00000000      
SHIM_SETTING [12]  -7223.69300000  
SHIM_SETTING [13]  -5204.81600000  
SHIM_SETTING [14]  -1212.85100000  
SHIM_SETTING [15]  -1794.12900000  
SHIM_SETTING [16]  4921.92700000   
SHIM_SETTING [17]  -210.44100000   
SHIM_SETTING [18]  3962.65300000   
SHIM_SETTING [19]  -6065.00500000  
SHIM_SETTING [20]  5355.50000000   
SHIM_SETTING [21]  5477.67000000   
SHIM_SETTING [22]  417.82600000    
SHIM_SETTING [23]  10127.61700000  
SHIM_SETTING [24]  5266.37900000   
SHIM_SETTING [25]  1593.81300000   
SHIM_SETTING [26]  1400.40400000   
SHIM_SETTING [27]  -1211.68200000  
SHIM_SETTING [28]  -6460.03700000  
SHIM_SETTING [29]  -5254.44200000  
SHIM_SETTING [30]  -2836.79900000  
SHIM_SETTING [31]  -7433.43800000  
SHIM_SETTING [32]  -314.54800000   
SHIM_SETTING [33]  -1051.40200000  
SHIM_SETTING [34]  615.87900000    
SHIM_SETTING [35]  663.59700000    
SHIM_SETTING [36]  -985.23300000   
SHIM_SETTING [37]  790.73100000    
SHIM_SETTING [38]  -11592.63700000 
SHIM_SETTING [39]  -10394.84600000 
SHIM_SETTING [40]  0.00000000      
