# Supplementary material for: Hybrid Aspen Expressing a Carbohydrate Esterase Family 5 Acetyl Xylan Esterase Under Control of a Wood-Specific Promoter Shows Improved Saccharification
Source: Front Plant Sci. 2020 Apr 8;11:380. doi: 10.3389/fpls.2020.00380 (PMC7156598; doi:10.3389/fpls.2020.00380)
Supplement: DATA SHEET S3 — NMR Data Part 2. [file Data_Sheet_3.ZIP › Wang_NMR data/15/pdata/1/clevels]

##TITLE= Parameter file, TopSpin 3.5.b.88 pl 7
##JCAMPDX= 5.0
##DATATYPE= Parameter Values
##NPOINTS= 9	$$ modification sequence number
##ORIGIN= Bruker BioSpin GmbH
##OWNER= mattias
$$ 2017-06-26 11:00:45.208 +0200  AD\mashem96@CHEM-A4-83
$$ D:/My documents/Jobb/nmrdata/data/mattias/nmr/Zhao_170622_auto/15/pdata/1/clevels
$$ process C:\Bruker\TopSpin3.5.b.88pl7\prog\mod\proc2d.exe
##$LEVELS= (0..255)
732970 -732970 1025150.46 -1025150.46 1433801.49 -1433801.49 2005351.21
-2005351.21 2804735.16 -2804735.16 3922773.88 -3922773.88 5486491.24 -5486491.24
7673546.07 -7673546.07 10732416.55 -10732416.55 15010630.53 -15010630.53
20994249.33 -20994249.33 29363090.64 -29363090.64 41067964.77 -41067964.77
57438699.19 -57438699.19 80335224.38 -80335224.38 112358886.38 -112358886.38
157147993.87 -157147993.87 219791177.84 -219791177.84 307405526.88 -307405526.88
429945182 -429945182 0 0 0 0 0 0 0 0 0 0 0 0 0 0 0 0 0 0 0 0 0 0 0 0 0
0 0 0 0 0 0 0 0 0 0 0 0 0 0 0 0 0 0 0 0 0 0 0 0 0 0 0 0 0 0 0 0 0 0 0 0
0 0 0 0 0 0 0 0 0 0 0 0 0 0 0 0 0 0 0 0 0 0 0 0 0 0 0 0 0 0 0 0 0 0 0 0
0 0 0 0 0 0 0 0 0 0 0 0 0 0 0 0 0 0 0 0 0 0 0 0 0 0 0 0 0 0 0 0 0 0 0 0
0 0 0 0 0 0 0 0 0 0 0 0 0 0 0 0 0 0 0 0 0 0 0 0 0 0 0 0 0 0 0 0 0 0 0 0
0 0 0 0 0 0 0 0 0 0 0 0 0 0 0 0 0 0 0 0 0 0 0 0 0 0 0 0 0 0 0 0 0 0 0 0
0 0 0 0 0 0 0 0 0 0 0
##$LEVSIGN= 3
##$MAXLEV= 20
##$METHOD= 0
##$NEGBASE= -732970
##$NEGINCR= 1.8
##$POSBASE= 732970
##$POSINCR= 1.8
##END=
