# Supplementary material for: Hybrid Aspen Expressing a Carbohydrate Esterase Family 5 Acetyl Xylan Esterase Under Control of a Wood-Specific Promoter Shows Improved Saccharification
Source: Front Plant Sci. 2020 Apr 8;11:380. doi: 10.3389/fpls.2020.00380 (PMC7156598; doi:10.3389/fpls.2020.00380)
Supplement: DATA SHEET S3 — NMR Data Part 2. [file Data_Sheet_3.ZIP › Wang_NMR data/15/pdata/1/int2d]

 Current data set:
 Name =Zhao_170622_auto   ExpNo =    15   ProcNo =     1
 Disk  = D:/My documents/Jobb/nmrdata/data/mattias/nmr
 Baseline = 0    Noise = 0

   #  SI_F1  row1  row2  row1(ppm)  row2(ppm)  abs. Int.    Integral    Mode
      SI_F2  col1  col2  col1(ppm)  col2(ppm)

  1    512   244   246   73.15629   72.51224  1.2843e+07     12.248   a
      2048   904   925    5.11399    5.04187
  2    512   240   244   73.96451   73.14366  2.3271e+07     22.193   a
      2048   925   945    5.04187    4.97241
  3    512   232   238   75.76698   74.52829  6.6458e+07      63.38   a
      2048   957   986    4.93185    4.83212
  4    512   250   254   71.70681   70.81219  2.2294e+07     21.261   a
      2048  1007  1026    4.76108    4.69551
  5    512   240   245   73.97775   72.80788  8.5788e+07     81.814   a
      2048  1045  1081    4.62993    4.50834
  6    512   135   140   98.47643   97.30656  4.2932e+07     40.944   a
      2048   865   888    5.24744    5.16957
  7    512   130   133   99.75739   98.99557  2.2452e+07     21.412   a
      2048  1009  1029    4.75340    4.68522
  8    512   128   133  100.12803   99.16460  6.0804e+07     57.987   a
      2048  1043  1073    4.63676    4.53430
  9    512   125   128  101.03605  100.18755  3.2491e+07     30.986   a
      2048  1030  1046    4.68394    4.62909
 10    512   122   125  101.64200  100.95383  2.2502e+07     21.459   a
      2048  1080  1099    4.51107    4.44550
 11    512   117   120  102.80467  102.06345   6.726e+07     64.145   a
      2048  1092  1119    4.47194    4.37928
 12    512   120   124  101.98608  101.16028  1.3639e+08     130.07   a
      2048  1108  1138    4.41681    4.31298
 13    512   115   120  103.29359  102.19253   8.575e+07     81.778   a
      2048  1119  1151    4.37856    4.26790
