# Supplementary material for: Hybrid Aspen Expressing a Carbohydrate Esterase Family 5 Acetyl Xylan Esterase Under Control of a Wood-Specific Promoter Shows Improved Saccharification
Source: Front Plant Sci. 2020 Apr 8;11:380. doi: 10.3389/fpls.2020.00380 (PMC7156598; doi:10.3389/fpls.2020.00380)
Supplement: DATA SHEET S3 — NMR Data Part 2. [file Data_Sheet_3.ZIP › Wang_NMR data/15/pdata/1/integrals.txt]

#  Current data set:
#  Name =Zhao_170622_auto   ExpNo =    15   ProcNo =     1
#  Disk  = D:/My documents/Jobb/nmrdata/data/mattias/nmr
#  Baseline = 0    Noise = 0


 Region          Integral Normalized Mode

     1       12843000.00       0.09    a
     2       23271000.00       0.17    a
     3       66458000.00       0.49    a
     4       22294000.00       0.16    a
     5       85788000.00       0.63    a
     6       42932000.00       0.31    a
     7       22452000.00       0.16    a
     8       60804000.00       0.45    a
     9       32491000.00       0.24    a
    10       22502000.00       0.16    a
    11       67260000.00       0.49    a
    12      136390000.00       1.00    a
    13       85750000.00       0.63    a
