# Supplementary material for: Hybrid Aspen Expressing a Carbohydrate Esterase Family 5 Acetyl Xylan Esterase Under Control of a Wood-Specific Promoter Shows Improved Saccharification
Source: Front Plant Sci. 2020 Apr 8;11:380. doi: 10.3389/fpls.2020.00380 (PMC7156598; doi:10.3389/fpls.2020.00380)
Supplement: DATA SHEET S3 — NMR Data Part 2. [file Data_Sheet_3.ZIP › Wang_NMR data/16/audita.txt]

##TITLE= Audit trail, TopSpin 3.5 pl 7
##JCAMPDX= 5.01
##ORIGIN= Bruker BioSpin GmbH
##OWNER= mattias
$$ /opt/topspin3.2/data/mattias/nmr/Zhao_170622_auto/16/audita.txt
##AUDIT TRAIL=  $$ (NUMBER, WHEN, WHO, WHERE, PROCESS, VERSION, WHAT)
(   1,<2017-06-24 08:26:29.482 +0200>,<mattias>,<nmr850>,<go4>,<TopSpin 3.5.7>,
      <created by zg
	started at 2017-06-24 05:52:07.963 +0200,
	POWCHK enabled, PULCHK disabled,
       configuration hash MD5:
       C4 99 BA 81 B5 4F E7 3F 55 2B 7A 8B 86 C0 A6 5A
       data hash MD5: 2K * 320
       96 DF F9 D8 54 14 1F 56 5E 5D 70 54 3B 2B A5 BC>)
(   2,<2017-06-24 08:26:29.533 +0200>,<mattias>,<nmr850>,<audit>,<TopSpin 3.5.7>,
      <user comment:
       ICON-NMR User ID: mattias
       data hash MD5: 2K * 320
       96 DF F9 D8 54 14 1F 56 5E 5D 70 54 3B 2B A5 BC>)
##END=

$$ hash MD5
$$ B3 0B 8B 23 C8 6A F7 01 FA 58 A9 D1 95 89 E4 BA
