# Supplementary material for: Hybrid Aspen Expressing a Carbohydrate Esterase Family 5 Acetyl Xylan Esterase Under Control of a Wood-Specific Promoter Shows Improved Saccharification
Source: Front Plant Sci. 2020 Apr 8;11:380. doi: 10.3389/fpls.2020.00380 (PMC7156598; doi:10.3389/fpls.2020.00380)
Supplement: DATA SHEET S3 — NMR Data Part 2. [file Data_Sheet_3.ZIP › Wang_NMR data/16/pdata/1/clevels]

##TITLE= Parameter file, TopSpin 4.0.1
##JCAMPDX= 5.0
##DATATYPE= Parameter Values
##NPOINTS= 10	$$ modification sequence number
##ORIGIN= Bruker BioSpin GmbH
##OWNER= mattias
$$ 2019-09-25 14:27:41.357 +0200  AD\mashem96@CHEM-A4-83
$$ D:/My documents/Jobb/nmrdata/data/mattias/nmr/Zhao_170622_auto/16/pdata/1/clevels
$$ process C:\Bruker\TopSpin4.0.1\prog\mod\proc2d.exe
##$LEVELS= (0..255)
726950 -726950 864362.42 -864362.42 1027749.35 -1027749.35 1222020.66 -1222020.66
1453014.29 -1453014.29 1727671.71 -1727671.71 2054246.52 -2054246.52 2442552.44
-2442552.44 2904258.25 -2904258.25 3453238.46 -3453238.46 4105990.17 -4105990.17
4882128.91 -4882128.91 5804978.01 -5804978.01 6902269.55 -6902269.55 8206977.67
-8206977.67 9758309.51 -9758309.51 11602883.33 -11602883.33 13796129.48
-13796129.48 16403956.1 -16403956.1 19504729.64 -19504729.64 23191629.88
-23191629.88 27575449.97 -27575449.97 32787925.86 -32787925.86 38985695.01
-38985695.01 46355003.43 -46355003.43 55117302.43 -55117302.43 65535903.42
-65535903.42 77923890.45 -77923890.45 92653528.62 -92653528.62 110167450.78
-110167450.78 130991958.88 -130991958.88 155752839.61 -155752839.61 185194169.58
-185194169.58 220200675.2 -220200675.2 261824319.13 -261824319.13 311315912.31
-311315912.31 370162701.37 -370162701.37 440133061.21 -440133061.21 523329635.46
-523329635.46 622252522 -622252522 0 0 0 0 0 0 0 0 0 0 0 0 0 0 0 0 0 0
0 0 0 0 0 0 0 0 0 0 0 0 0 0 0 0 0 0 0 0 0 0 0 0 0 0 0 0 0 0 0 0 0 0 0 0
0 0 0 0 0 0 0 0 0 0 0 0 0 0 0 0 0 0 0 0 0 0 0 0 0 0 0 0 0 0 0 0 0 0 0 0
0 0 0 0 0 0 0 0 0 0 0 0 0 0 0 0 0 0 0 0 0 0 0 0 0 0 0 0 0 0 0 0 0 0 0 0
0 0 0 0 0 0 0 0 0 0 0 0 0 0 0 0 0 0 0 0 0 0 0 0 0 0 0 0 0 0 0 0 0 0 0 0
0 0 0 0 0 0 0 0 0 0 0 0 0 0
##$LEVSIGN= 3
##$MAXLEV= 40
##$METHOD= 0
##$NEGBASE= -726950
##$NEGINCR= 1.8
##$POSBASE= 726950
##$POSINCR= 1.8
##END=
