# Supplementary material for: Hybrid Aspen Expressing a Carbohydrate Esterase Family 5 Acetyl Xylan Esterase Under Control of a Wood-Specific Promoter Shows Improved Saccharification
Source: Front Plant Sci. 2020 Apr 8;11:380. doi: 10.3389/fpls.2020.00380 (PMC7156598; doi:10.3389/fpls.2020.00380)
Supplement: DATA SHEET S3 — NMR Data Part 2. [file Data_Sheet_3.ZIP › Wang_NMR data/16/pdata/1/integrals.txt]

#  Current data set:
#  Name =Zhao_170622_auto   ExpNo =    16   ProcNo =     1
#  Disk  = D:/My documents/Jobb/nmrdata/data/mattias/nmr
#  Baseline = 0    Noise = 0


 Region          Integral Normalized Mode

     1       14555000.00       0.09    a
     2       23153000.00       0.15    a
     3       70112000.00       0.44    a
     4       24827000.00       0.16    a
     5       94882000.00       0.60    a
     6       44166000.00       0.28    a
     7       22863000.00       0.14    a
     8       67010000.00       0.42    a
     9       27726000.00       0.17    a
    10       24765000.00       0.16    a
    11       59730000.00       0.38    a
    12      159280000.00       1.00    a
    13       95720000.00       0.60    a
