# Supplementary material for: Hybrid Aspen Expressing a Carbohydrate Esterase Family 5 Acetyl Xylan Esterase Under Control of a Wood-Specific Promoter Shows Improved Saccharification
Source: Front Plant Sci. 2020 Apr 8;11:380. doi: 10.3389/fpls.2020.00380 (PMC7156598; doi:10.3389/fpls.2020.00380)
Supplement: DATA SHEET S3 — NMR Data Part 2. [file Data_Sheet_3.ZIP › Wang_NMR data/17/pdata/1/clevels]

##TITLE= Parameter file, TopSpin 3.5.b.88 pl 7
##JCAMPDX= 5.0
##DATATYPE= Parameter Values
##NPOINTS= 9	$$ modification sequence number
##ORIGIN= Bruker BioSpin GmbH
##OWNER= mattias
$$ 2017-06-26 11:00:49.880 +0200  AD\mashem96@CHEM-A4-83
$$ D:/My documents/Jobb/nmrdata/data/mattias/nmr/Zhao_170622_auto/17/pdata/1/clevels
$$ process C:\Bruker\TopSpin3.5.b.88pl7\prog\mod\proc2d.exe
##$LEVELS= (0..255)
737520 -737520 1073497.82 -1073497.82 1562530.61 -1562530.61 2274342.68
-2274342.68 3310421.31 -3310421.31 4818486.39 -4818486.39 7013551.72 -7013551.72
10208580.81 -10208580.81 14859107.96 -14859107.96 21628186.47 -21628186.47
31480924.1 -31480924.1 45822084.24 -45822084.24 66696371.34 -66696371.34
97079956.6 -97079956.6 141304808.42 -141304808.42 205676326.82 -205676326.82
299372341.87 -299372341.87 435751651.45 -435751651.45 634258664.51 -634258664.51
923195705.99 -923195705.99 0 0 0 0 0 0 0 0 0 0 0 0 0 0 0 0 0 0 0 0 0 0
0 0 0 0 0 0 0 0 0 0 0 0 0 0 0 0 0 0 0 0 0 0 0 0 0 0 0 0 0 0 0 0 0 0 0 0
0 0 0 0 0 0 0 0 0 0 0 0 0 0 0 0 0 0 0 0 0 0 0 0 0 0 0 0 0 0 0 0 0 0 0 0
0 0 0 0 0 0 0 0 0 0 0 0 0 0 0 0 0 0 0 0 0 0 0 0 0 0 0 0 0 0 0 0 0 0 0 0
0 0 0 0 0 0 0 0 0 0 0 0 0 0 0 0 0 0 0 0 0 0 0 0 0 0 0 0 0 0 0 0 0 0 0 0
0 0 0 0 0 0 0 0 0 0 0 0 0 0 0 0 0 0 0 0 0 0 0 0 0 0 0 0 0 0 0 0 0 0 0 0
0 0 0 0 0 0 0 0 0 0 0 0 0 0
##$LEVSIGN= 3
##$MAXLEV= 20
##$METHOD= 0
##$NEGBASE= -737520
##$NEGINCR= 1.8
##$POSBASE= 737520
##$POSINCR= 1.8
##END=
