# Supplementary material for: Hybrid Aspen Expressing a Carbohydrate Esterase Family 5 Acetyl Xylan Esterase Under Control of a Wood-Specific Promoter Shows Improved Saccharification
Source: Front Plant Sci. 2020 Apr 8;11:380. doi: 10.3389/fpls.2020.00380 (PMC7156598; doi:10.3389/fpls.2020.00380)
Supplement: DATA SHEET S3 — NMR Data Part 2. [file Data_Sheet_3.ZIP › Wang_NMR data/17/pdata/1/integrals.txt]

#  Current data set:
#  Name =Zhao_170622_auto   ExpNo =    17   ProcNo =     1
#  Disk  = D:/My documents/Jobb/nmrdata/data/mattias/nmr
#  Baseline = 0    Noise = 0


 Region          Integral Normalized Mode

     1       18411000.00       0.09    a
     2       28385000.00       0.14    a
     3       85040000.00       0.42    a
     4       27581000.00       0.14    a
     5      113860000.00       0.56    a
     6       54711000.00       0.27    a
     7       27427000.00       0.14    a
     8       81720000.00       0.41    a
     9       34683000.00       0.17    a
    10       29150000.00       0.14    a
    11       71518000.00       0.35    a
    12      201540000.00       1.00    a
    13      118930000.00       0.59    a
